# Supplementary material for: Inferring SARS-CoV-2 functional genomics from viral transcriptome with identification of potential antiviral drugs and therapeutic targets
Source: Cell Biosci. 2021 Sep 8;11:171. doi: 10.1186/s13578-021-00684-4 (PMC8424170; doi:10.1186/s13578-021-00684-4)
Supplement: Supplementary file 2 — Additional file 2: Table S1. The differentially expressed human genes and SR genes in SARS-CoV-2-infected human cells. Table S2. TFs that significantly associated with viral genes. Table S3. The co-expression relationships between ncRNAs and SR genes in COVID-19. Table S4. Potential host-targeted antiviral drugs associated with SR genes. [file 13578_2021_684_MOESM2_ESM.xlsx]

## Sheet: Table S1
Table S1. The differentially expressed human genes and SR genes in SARS-CoV-2-infected human cells
Gene id	Gene Symbol	Is SR gene	Expression alterations	FC_NHBE	P_NHBE	FC_Calu3	P_Calu3	FC_A549	P_A549	FC_A549+ACE2	P_A549+ACE2	FC_A549_MOI_0.2	P_A549_MOI_0.2
ENSG00000008517	IL32	yes	up-regulated	2.1756	0.00935914	2.28888	0.0115722	3.51117	0.00210881	0.527896	0.123214	1.13631	0.0391789
ENSG00000025708	TYMP	yes	up-regulated	2.00796	0.0376836	3.38194	0.0179682	1.97103	0.0296742	0.862614	0.793203	1.59954	0.0141408
ENSG00000033030	ZCCHC8	yes	up-regulated	0.878107	0.0140739	1.99627	0.0162666	1.73716	0.00529534	1.23972	0.0402037	1.06629	0.253745
ENSG00000070010	UFD1	yes	down-regulated	1.27787	0.0424463	0.557895	0.0210809	0.534809	0.0127156	0.344007	0.0120091	0.92027	0.243873
ENSG00000073756	PTGS2	yes	up-regulated	1.48318	0.0423896	10.4086	0.00780382	1.93307	0.00116755	3.35156	0.000556584	1.56784	0.00130047
ENSG00000075461	CACNG4	yes	down-regulated	0.611111	0.424628	0.537347	0.00687285	0.653272	0.0129711	0.248547	0.021703	0.809926	0.0343838
ENSG00000076864	RAP1GAP	yes	down-regulated	0.991597	0.998664	0.685016	0.0341319	0.411168	0.00292617	0.390121	0.00714835	0.583185	0.0104433
ENSG00000078114	NEBL	yes	up-regulated	0.825336	0.0171055	1.30435	0.267379	1.84267	0.0149147	0.550298	0.0432002	1.21306	0.00282886
ENSG00000079246	XRCC5	yes	down-regulated	0.775987	0.00462571	0.646106	0.0317719	0.767559	0.02338	0.530657	0.0826192	1.13037	0.0482989
ENSG00000080822	CLDND1	yes	up-regulated	1.13479	0.0448544	1.62355	0.00390999	1.79412	0.00623456	1.25602	0.13443	1.17278	0.0443347
ENSG00000081041	CXCL2	yes	up-regulated	2.28148	0.0148871	9.67035	0.000971756	2.9018	0.0108278	84.6037	0.00179245	1.62974	0.0024644
ENSG00000086062	B4GALT1	yes	up-regulated	1.22395	0.0167908	1.75577	0.0262886	1.25954	0.00752656	0.853619	0.00422751	0.989577	0.435609
ENSG00000087074	PPP1R15A	yes	up-regulated	1.26616	0.00257245	14.4077	0.000268383	4.20068	0.00308373	6.06746	0.00751908	0.730671	0.00439
ENSG00000087191	PSMC5	yes	down-regulated	0.963726	0.962882	0.62916	0.00978622	0.768413	0.0239341	0.492044	0.0261163	0.924676	0.000153165
ENSG00000089127	AC004551.1	yes	up-regulated	2.24178	0.0123546	8.06197	0.000292971	0.475246	0.00937261	0.444852	0.159198	2.79554	0.000383628
ENSG00000089220	PEBP1	yes	down-regulated	0.918648	0.165685	0.460141	0.00154661	0.531729	0.00564846	0.43114	0.00407815	0.87792	0.0152987
ENSG00000090339	ICAM1	yes	up-regulated	3.43338	0.00382522	12.627	0.000894358	6.50855	8.06197e-05	5.39818	0.0342201	1.18424	0.00629377
ENSG00000090861	AARS	yes	down-regulated	0.919085	0.715953	1.42931	0.0098994	1.80237	0.0404013	0.454716	0.0219293	0.866772	0.0335552
ENSG00000099860	GADD45B	yes	up-regulated	1.03958	0.633757	3.66336	0.0097079	2.43303	0.00199385	1.66899	0.0310148	0.866208	0.00965234
ENSG00000100106	TRIOBP	yes	down-regulated	0.950229	0.819668	0.649567	0.00708778	0.677025	0.00567255	0.445128	0.00539156	0.818156	0.0409202
ENSG00000100304	TTLL12	yes	down-regulated	1.16812	0.274144	0.685226	0.0401314	0.710254	0.0180577	0.564023	0.0036301	0.79727	0.0376924
ENSG00000100416	TRMU	yes	down-regulated	0.977684	0.968641	0.480228	0.00577249	0.510857	0.0148831	1.06176	0.0333282	0.900042	0.0300343
ENSG00000100479	POLE2	yes	down-regulated	0.463455	0.000857298	0.578496	0.0367215	0.535707	0.00478378	1.39036	0.392406	1.17683	0.0453784
ENSG00000100906	NFKBIA	yes	up-regulated	1.94681	0.0242011	16.4977	0.000343753	1.37154	0.0302691	6.4388	0.0105171	1.2351	0.0144865
ENSG00000101255	TRIB3	yes	up-regulated	1.25718	0.174508	1.84568	0.000857151	3.63255	0.000375716	0.451392	0.0298378	0.805521	0.0202965
ENSG00000101474	APMAP	yes	down-regulated	0.950933	0.695402	0.565611	0.00501191	0.712628	0.000211006	0.411361	0.0232132	0.885296	0.0217694
ENSG00000103254	FAM173A	yes	down-regulated	1.80263	0.0181076	0.285033	0.0134897	0.445035	0.00700916	0.747504	0.936561	0.744042	0.0444804
ENSG00000103966	EHD4	yes	up-regulated	1.11887	0.00655141	2.2888	0.0029009	1.33436	0.0150421	0.470773	0.00597225	0.96126	0.870308
ENSG00000104140	RHOV	yes	up-regulated	1.49539	0.014789	1.76127	0.0492399	0.468854	0.00907166	1.97114	0.0139698	1.03578	0.422998
ENSG00000104312	RIPK2	yes	up-regulated	0.948632	0.782535	2.8305	0.0125317	1.56957	0.0138336	1.05617	0.0392667	1.13797	0.0200898
ENSG00000105197	TIMM50	yes	down-regulated	0.970939	0.986053	0.64504	0.0239678	0.630519	0.0206205	0.45263	0.0279992	0.866786	0.0192882
ENSG00000105246	EBI3	yes	up-regulated	-	0.015567	2.28512	0.00845838	2.54729	0.00110153	0.288989	0.0353732	1.38547	0.0302187
ENSG00000105327	BBC3	yes	up-regulated	1.10618	0.434935	7.65623	0.000524259	1.63961	0.00550543	4.97758	0.00708494	0.768878	0.0314773
ENSG00000105677	TMEM147	yes	down-regulated	1.21594	0.0183152	0.447409	0.0181273	0.65531	0.000450627	0.602209	0.421113	0.84681	0.0182733
ENSG00000106366	SERPINE1	yes	down-regulated	0.927022	0.133396	25.9876	0.00160904	7.07238	0.00219552	0.295764	0.0112337	0.745767	0.0250508
ENSG00000107018	RLN1	yes	up-regulated	4.09434	0.0267149	2.3	0.0482452	0.753846	0.773375	-	0.0153727	1.89583	0.00466698
ENSG00000107438	PDLIM1	yes	up-regulated	0.975017	0.950289	1.50381	0.0336785	1.41267	0.026092	0.468018	0.0213634	1.02011	0.0261711
ENSG00000108312	UBTF	yes	down-regulated	0.887058	0.020121	0.670003	0.00452389	0.762724	0.0183539	0.600359	0.174385	0.894968	0.0129667
ENSG00000108342	CSF3	yes	up-regulated	16.8819	0.0112937	62.5	0.00252489	2.5935	0.0503556	10.9615	0.0219734	2.71053	0.0337752
ENSG00000109321	AREG	yes	up-regulated	1.13922	0.0716394	2.48354	0.000368666	1.88282	0.0411792	1.09857	0.00955993	1.37718	0.00180017
ENSG00000110108	TMEM109	yes	down-regulated	0.923365	0.0128967	0.58958	0.044007	0.539745	0.0010698	0.418591	0.0283315	0.959721	0.935991
ENSG00000110442	COMMD9	yes	down-regulated	0.999368	0.725482	0.42583	0.00266256	0.624786	0.035227	0.420463	0.0431421	0.852796	0.0328404
ENSG00000110944	IL23A	yes	up-regulated	2.83721	0.0335477	4.39322	0.0211503	3.9763	0.0271353	6.45418	0.0121979	1.12571	0.110256
ENSG00000111266	DUSP16	yes	up-regulated	1.36235	0.0891421	3.00626	0.00125563	1.57601	0.0121153	1.48751	0.027271	1.33175	0.0241165
ENSG00000111331	OAS3	yes	up-regulated	2.21517	0.0389726	7.6663	0.00273681	0.578262	6.9704e-05	0.778207	0.76138	2.39774	0.00172983
ENSG00000111912	NCOA7	yes	up-regulated	1.40449	0.0219049	8.91839	0.00426738	1.87721	0.000492665	1.04774	0.265434	1.23106	0.000592105
ENSG00000112078	KCTD20	yes	up-regulated	0.955855	0.848163	1.51097	0.0349676	1.47065	0.0391907	0.448738	0.019219	1.03831	0.0305307
ENSG00000112096	SOD2	yes	up-regulated	2.82107	0.0132945	4.09447	0.0026126	3.33284	0.000572502	1.01063	0.00877322	1.03655	0.0726896
ENSG00000112308	C6orf62	yes	up-regulated	0.830992	0.497149	1.50739	0.0228038	1.67558	0.012015	1.24731	0.031675	1.10021	0.0371269
ENSG00000114859	CLCN2	yes	down-regulated	1.15504	0.390768	0.617572	0.00562879	0.707039	0.0108825	0.704782	0.00454203	0.676682	0.0283232
ENSG00000115008	IL1A	yes	up-regulated	2.06349	0.0257836	36.7579	0.000593809	20.9016	0.00225315	102.75	0.101682	2.56522	0.0201206
ENSG00000115009	CCL20	yes	up-regulated	8.61992	0.00296113	15.2876	0.000590654	2.88652	0.0269819	459.092	0.00187933	1.95021	0.0250773
ENSG00000115267	IFIH1	yes	up-regulated	1.57177	0.0114888	17.9275	0.00205414	2.50095	0.00727159	0.524194	0.752296	2.99386	0.00530047
ENSG00000115902	SLC1A4	yes	down-regulated	0.864649	0.0530108	3.09845	0.00552567	2.21	0.0179145	0.27716	0.0279699	0.765705	0.00415545
ENSG00000116455	WDR77	yes	down-regulated	1.05712	0.0112247	0.558557	0.046175	0.617862	0.0239375	0.390951	0.0211192	0.868459	0.159297
ENSG00000117419	ERI3	yes	down-regulated	1.023	0.833288	0.490383	0.0265221	0.802877	0.0192668	0.46449	0.0337439	0.906374	0.0392348
ENSG00000118503	TNFAIP3	yes	up-regulated	2.89154	0.00141801	34.769	0.00291248	3.31843	0.000200651	5.91676	0.00201391	1.22054	0.0413985
ENSG00000120889	TNFRSF10B	-	up-regulated	1.20308	0.00814329	2.0397	0.00144177	2.04767	0.00360528	1.05571	0.051347	0.894148	0.00852477
ENSG00000121060	TRIM25	-	up-regulated	1.22304	0.0296426	3.4059	0.00465849	1.88928	0.0116604	0.702474	0.599174	1.46985	0.00478986
ENSG00000122641	INHBA	yes	up-regulated	3.28976	0.00287554	10.8155	0.00349204	6.63636	0.0450235	12.2857	0.0221808	0.4375	0.273133
ENSG00000123416	TUBA1B	yes	down-regulated	1.25783	0.0211231	0.488629	0.00741238	0.343485	8.06862e-05	0.3393	0.00251967	0.916448	0.562406
ENSG00000123485	HJURP	yes	down-regulated	0.756637	0.0331745	0.465076	0.0349984	0.468529	0.00119083	1.3382	0.112166	1.03505	0.0435072
ENSG00000124006	OBSL1	yes	down-regulated	0.847743	0.480623	0.538633	0.0108855	0.677045	0.00423145	0.391368	0.0159056	0.807001	0.031702
ENSG00000124145	SDC4	yes	up-regulated	1.23792	0.0214335	2.45906	0.00017517	2.3712	0.0146676	1.15439	0.0096182	1.06506	0.0242669
ENSG00000124299	PEPD	yes	down-regulated	0.892804	0.666387	0.577202	0.0141591	0.583683	0.0125803	0.577105	0.0111399	0.802228	0.0394336
ENSG00000125730	C3	yes	up-regulated	2.76957	0.00912989	2.39738	0.0351281	2.96642	0.00950217	2.64052	0.0259956	1.5906	0.0445538
ENSG00000125844	RRBP1	yes	up-regulated	1.06082	0.0185125	1.26593	0.0430206	0.815539	0.0344071	0.528081	0.139356	1.02801	0.0421853
ENSG00000128581	IFT22	yes	down-regulated	0.819509	0.0222286	0.412696	0.0211864	0.729564	0.0275831	0.583893	0.0438245	0.929027	0.60597
ENSG00000129226	CD68	yes	up-regulated	1.04336	0.56951	2.32421	0.00121019	3.49198	0.0137877	0.246169	0.040605	1.05951	0.0133529
ENSG00000130066	SAT1	yes	up-regulated	1.18838	0.0467158	3.12433	0.000955533	3.75638	0.00322787	0.984283	0.0366398	1.48249	0.0186206
ENSG00000130640	TUBGCP2	yes	down-regulated	1.12173	0.000636677	0.809396	0.0389925	0.863777	0.033449	0.449946	0.0273721	0.898642	0.278222
ENSG00000130707	ASS1	yes	up-regulated	1.3399	0.00918951	1.90088	0.0801438	3.41896	0.007554	2.59348	0.0302816	1.204	0.0206697
ENSG00000131711	MAP1B	yes	up-regulated	1.11373	0.331502	3.22854	0.0182128	2.58426	0.00884209	0.471776	0.0454812	0.839394	0.00615867
ENSG00000134070	IRAK2	yes	up-regulated	2.90486	0.0083593	6.22783	0.00187116	3.77691	0.00107702	1.08773	0.0342399	0.960599	0.849142
ENSG00000134107	BHLHE40	yes	up-regulated	1.08962	0.02763	2.80749	0.00417897	1.69284	0.0713765	1.19148	0.0114084	1.00111	0.0242376
ENSG00000134339	SAA2	yes	up-regulated	5.68328	0.0129698	2.53389	0.00700399	3.77328	0.00256296	26.5	0.0389972	1.08588	0.795199
ENSG00000137267	TUBB2A	yes	down-regulated	1.33107	0.0106199	1.01646	0.972073	0.616536	0.00844157	0.284484	0.00744097	0.789508	0.0362102
ENSG00000137331	IER3	yes	up-regulated	1.89612	0.00966582	3.11799	0.00723099	2.99266	0.000273676	3.95537	0.0246804	1.15615	0.00763891
ENSG00000137501	SYTL2	yes	up-regulated	0.958378	0.882954	1.86027	0.0067614	2.24748	0.0125	0.549146	0.0370094	1.17084	0.00247172
ENSG00000137965	IFI44	yes	up-regulated	1.76787	0.0216964	7.77226	9.07208e-05	3.46875	0.0170939	21	0.400361	11.7179	0.0254494
ENSG00000138079	SLC3A1	yes	up-regulated	2.1875	0.0342276	0.595032	0.00203326	2.44979	0.0293909	0.771812	0.708109	1.5231	0.0238243
ENSG00000138119	MYOF	yes	down-regulated	0.976197	0.968948	1.94983	0.0120642	1.72146	0.00538509	0.412395	0.0102944	0.894531	0.00388747
ENSG00000138772	ANXA3	yes	up-regulated	1.32596	0.15218	1.65216	0.00163934	2.3093	0.000615236	0.419407	0.00554068	1.15189	0.0313472
ENSG00000139211	AMIGO2	yes	up-regulated	1.11621	0.2193	2.40173	0.0111658	1.80003	0.00224685	0.916254	0.036223	1.03245	0.0212449
ENSG00000139278	GLIPR1	yes	up-regulated	1.07316	0.0477232	2.31488	0.0185929	2.24729	0.0219928	0.371719	0.0457649	0.920657	0.677057
ENSG00000139514	SLC7A1	yes	up-regulated	1.12306	0.00848574	1.79457	0.0250547	1.96065	0.0225528	0.789104	0.699481	0.849574	0.00731513
ENSG00000140365	COMMD4	yes	down-regulated	0.831823	0.170622	0.350454	0.0124243	0.374523	0.00261621	0.384879	0.0227237	0.865877	0.0105325
ENSG00000140379	BCL2A1	yes	up-regulated	5.00174	0.0174814	20.7216	0.0149369	4.7427	2.51422e-05	0.93379	0.686761	1.73397	0.000293711
ENSG00000141499	WRAP53	yes	down-regulated	1.20124	0.0373083	0.575572	0.0287686	0.429683	0.00391756	3.13397	0.0226768	0.886253	0.0536725
ENSG00000142867	BCL10	yes	up-regulated	0.858384	0.0863452	2.49383	0.0168263	1.75218	0.000687006	1.90758	0.0401111	1.18552	0.0497835
ENSG00000142871	CCN1	yes	up-regulated	1.1617	0.0434784	3.27142	0.00235894	3.29197	0.0140481	0.455226	0.0122112	1.02466	0.400918
ENSG00000143149	ALDH9A1	yes	down-regulated	0.958921	0.892286	0.69556	0.00959218	0.84011	0.0498741	0.447954	0.014628	1.12802	0.0374072
ENSG00000143321	HDGF	yes	down-regulated	1.29847	0.0179607	0.692217	0.0119576	0.749825	0.0031804	1.22967	0.0296731	0.93854	0.851504
ENSG00000143815	LBR	yes	down-regulated	0.756154	0.000112138	0.644545	0.0473738	0.716246	0.00339922	0.557273	0.021419	0.918145	0.260268
ENSG00000145911	N4BP3	yes	up-regulated	1.71429	0.0423549	2.5984	0.0214321	6.64103	0.0101025	2.37838	0.0143316	1.1462	0.684775
ENSG00000148346	LCN2	yes	up-regulated	1.62057	0.0262226	1.99995	0.0134446	2.02847	0.0343535	1.15945	0.160946	1.40185	0.0124552
ENSG00000152518	ZFP36L2	yes	down-regulated	0.846636	0.0472512	2.06881	0.0146358	0.472989	0.0150026	0.865193	0.376561	0.880017	0.0183109
ENSG00000155366	RHOC	yes	down-regulated	1.16881	0.0292481	0.753561	0.13638	0.565556	0.0152003	0.422069	0.0376096	0.863202	0.00882547
ENSG00000155660	PDIA4	yes	down-regulated	1.05603	0.0229308	0.697454	0.00110393	0.692408	0.00653845	0.580528	0.181503	1.031	0.00531214
ENSG00000157193	LRP8	yes	down-regulated	0.995196	0.87525	0.575418	0.0487984	0.662222	0.0154231	0.449762	0.0152547	0.862619	0.0158259
ENSG00000158164	TMSB15A	yes	down-regulated	0	0.440281	0.42627	0.00511503	0.329787	0.000802482	-	0.0153727	0.204301	0.0461745
ENSG00000158615	PPP1R15B	yes	up-regulated	0.870035	0.0330793	2.53657	0.0399272	1.7498	0.000164296	1.96139	0.0199572	1.05057	0.366442
ENSG00000159348	CYB5R1	yes	down-regulated	1.0857	0.0137102	0.747702	0.00520767	1.2639	0.011564	0.481505	0.041158	0.890477	0.15773
ENSG00000159403	C1R	yes	up-regulated	1.90969	0.139502	4.69678	0.0053011	3.30536	0.000468041	4.78279	0.00199979	1.83383	0.0100196
ENSG00000160188	RSPH1	yes	down-regulated	0.761281	0.016654	0.552354	0.0240359	1.62258	0.01317	0.327731	0.022773	1.08333	0.787356
ENSG00000160285	LSS	yes	down-regulated	1.19419	0.0960896	0.334258	0.00743814	0.357663	0.0171906	0.374699	0.011284	0.812247	0.0288194
ENSG00000161203	AP2M1	yes	down-regulated	0.936912	0.0276187	0.503168	0.0172417	0.848143	0.00287552	0.405173	0.0196692	0.88206	0.112732
ENSG00000162062	TEDC2	yes	down-regulated	0.778502	0.663322	0.280433	0.00381528	0.347879	0.00344608	0.688343	0.00485568	0.86273	0.0422982
ENSG00000162129	CLPB	yes	down-regulated	1.58709	0.0289634	0.803873	0.030248	0.80675	0.0401721	0.393671	0.0189016	1.03384	0.765938
ENSG00000163131	CTSS	yes	up-regulated	1.09801	0.702074	1.77815	0.0371744	3.16803	0.000542665	0.398805	0.0144341	1.24052	0.00222459
ENSG00000163659	TIPARP	yes	up-regulated	0.898914	0.28671	9.46908	0.00184223	5.77718	0.00548202	1.95683	0.00877062	1.18501	0.00300058
ENSG00000163734	CXCL3	yes	up-regulated	3.8247	0.0132855	8.32278	0.000790677	3.4546	0.01727	33.0499	0.00237712	1.40486	0.057655
ENSG00000163735	CXCL5	yes	up-regulated	10.7231	0.000931521	2.02287	0.0280195	2.22741	0.00658011	1.94909	0.00718622	1.62737	0.0194402
ENSG00000163739	CXCL1	yes	up-regulated	2.55591	0.00920236	2.61385	0.00211067	2.3781	0.0031451	42.7273	0.00690135	1.34513	0.0612215
ENSG00000163814	CDCP1	yes	up-regulated	1.25323	0.0183018	1.77998	0.0150063	6.86052	0.000160057	0.470126	0.0607672	1.32976	0.0312858
ENSG00000163840	DTX3L	yes	up-regulated	1.37094	0.0298097	5.88855	0.00229049	1.84186	0.0275309	0.805932	0.803149	2.53195	0.0018116
ENSG00000164109	MAD2L1	yes	down-regulated	0.598047	0.262743	0.684841	0.00539707	0.674181	0.00794369	0.642612	0.028777	1.19506	0.0284514
ENSG00000165030	NFIL3	-	up-regulated	0.758596	0.00720824	1.78053	0.0178105	2.28774	0.0241078	3.62568	0.00434731	1.06483	0.423948
ENSG00000165916	PSMC3	yes	down-regulated	1.07472	0.253177	0.671121	0.00592503	0.736552	0.00605911	0.479269	0.00524212	0.875916	0.0139799
ENSG00000166123	GPT2	yes	up-regulated	1.18422	0.493722	2.25583	0.0261113	1.81351	0.0119232	0.282435	0.0452907	0.922558	0.0380897
ENSG00000166136	NDUFB8	yes	down-regulated	1.33322	0.022407	0.541901	0.0141189	0.780965	0.0219215	0.322792	0.00463997	0.853245	0.0164341
ENSG00000166681	BEX3	yes	down-regulated	1.05192	0.104765	0.590769	0.0132245	0.895776	0.00326226	0.465522	0.0174643	1.1153	0.048913
ENSG00000166710	B2M	yes	up-regulated	0.912111	0.525252	1.50495	0.019038	1.44475	0.0137827	0.8707	0.030301	1.34041	0.0465099
ENSG00000166920	C15orf48	yes	up-regulated	2.30112	0.00141531	3.07045	0.000312053	7.93598	0.00147931	0.426499	0.01806	1.18698	0.0980146
ENSG00000166979	EVA1C	yes	up-regulated	1.33871	0.00726232	0.864143	0.0895615	0.883489	0.0248919	2.6712	0.00319131	1.18076	0.0206136
ENSG00000167460	TPM4	yes	up-regulated	0.992558	0.702408	1.30599	0.0120971	1.2925	0.0121791	0.461731	0.00398288	1.08156	0.0378305
ENSG00000167900	TK1	yes	down-regulated	0.873808	0.170761	0.53036	0.0364523	0.22535	0.000287138	0.282441	0.00133447	0.831252	0.0285835
ENSG00000168090	COPS6	yes	down-regulated	1.06236	0.0661648	0.478149	0.0274217	0.601828	0.00178449	0.3358	0.0237969	0.914321	0.0436503
ENSG00000168268	NT5DC2	yes	down-regulated	0.912546	0.211518	0.34086	0.019951	0.359697	0.00397432	0.355519	0.00428619	0.670935	0.00283904
ENSG00000169020	ATP5ME	yes	down-regulated	1.01725	0.76535	0.529411	0.0125243	0.684937	0.0497204	0.528877	0.0207209	0.922131	0.0205181
ENSG00000169242	EF-1	-	up-regulated	1.61094	0.0103596	3.0034	0.00333927	2.46649	0.0271081	9.57307	0.00932549	1.02241	0.133578
ENSG00000169245	CXCL10	yes	up-regulated	2.40876	0.0222704	67.5035	0.000929685	0.196721	0.231528	-	0.0153727	14.5	0.0218688
ENSG00000169418	NPR1	yes	down-regulated	-	0.232781	6.58824	0.0182252	0.364508	0.0359425	0.231308	0.0466999	0.704571	0.0290062
ENSG00000169429	CXCL8	yes	up-regulated	5.24165	0.00260878	19.8084	0.00015279	4.98018	0.000790138	58.1195	0.00327236	1.54204	0.0368114
ENSG00000169976	SF3B5	yes	down-regulated	0.999064	0.878965	0.464229	0.0186616	0.570858	0.0276699	0.404787	0.0467657	0.815294	0.0109271
ENSG00000170477	KRT4	yes	down-regulated	2.00863	0.0162345	-	0.0507459	0.0227273	0.0109512	0.156571	0.0110833	0.446208	0.00446848
ENSG00000170515	PA2G4	yes	down-regulated	1.15525	0.0482989	0.725772	0.0275295	0.607784	0.00239212	0.576275	0.00359978	1.06969	0.176263
ENSG00000170522	ELOVL6	yes	down-regulated	1.05926	0.0148127	0.452849	0.0396558	0.782828	0.136185	0.318059	0.0264335	1.14613	0.0340609
ENSG00000170581	STAT2	yes	up-regulated	1.21107	0.0363954	4.85727	0.000123683	1.25209	0.00793642	0.976803	0.0644578	1.35632	0.00753431
ENSG00000171793	CTPS1	yes	up-regulated	1.27965	0.0271644	0.567194	0.00918231	1.99322	0.0320533	0.488143	0.0272719	1.01338	0.205424
ENSG00000175063	UBE2C	yes	down-regulated	0.867589	0.0403574	0.512161	0.0162065	0.625218	0.0311995	1.73174	0.00102122	1.01984	0.109387
ENSG00000175334	BANF1	yes	down-regulated	0.987178	0.930028	0.597041	0.0406873	0.634523	0.00575383	0.364489	0.00975613	0.864064	0.0157489
ENSG00000175592	FOSL1	yes	up-regulated	1.42613	0.0362102	2.61805	0.0145141	3.0467	0.0122503	1.22648	0.188483	0.886468	0.0399175
ENSG00000177169	ULK1	yes	up-regulated	1.04815	0.993069	2.08631	0.0162903	1.46661	0.0415794	0.631089	0.0380557	0.750268	0.0242359
ENSG00000177225	GATD1	yes	down-regulated	1.10575	0.511628	0.642345	0.0444443	0.596496	0.00127168	0.601683	0.0268739	0.783195	0.0480736
ENSG00000177989	ODF3B	yes	up-regulated	1.71463	0.169688	2.0631	0.021135	1.72584	0.00840253	1.92048	0.0409515	1.43847	0.00840897
ENSG00000178726	THBD	yes	up-regulated	0.488162	0.0445173	6.54545	0.0041057	1.29708	0.0149173	0.994605	0.00595145	1.15967	0.0161182
ENSG00000179041	RRS1	yes	down-regulated	1.11409	0.0678225	0.647188	0.0118905	0.504651	0.0208758	0.792823	0.0201377	1.035	0.0275891
ENSG00000181026	AEN	yes	up-regulated	1.10399	0.0496958	1.77781	0.0426378	0.760289	0.0777964	1.93449	0.0492892	0.806268	0.0486955
ENSG00000182326	C1S	yes	up-regulated	1.46571	0.00718299	2.99764	0.00615124	3.25607	0.00103789	2.49866	0.00364318	1.65946	0.00503724
ENSG00000182551	ADI1	yes	down-regulated	0.913057	0.404221	0.391518	0.00597047	0.475884	0.00504297	0.320873	0.0364284	0.824446	0.0243992
ENSG00000183751	TBL3	yes	down-regulated	1.17084	0.544668	0.402873	0.0171437	0.493014	0.0383244	0.469367	0.0425659	0.776266	0.0266538
ENSG00000184557	SOCS3	yes	up-regulated	1.9507	0.00986346	2.01498	0.00477991	3.16294	0.00683607	2.9442	0.00810155	1.11556	0.0630793
ENSG00000185022	MAFF	yes	up-regulated	2.11368	0.00262962	3.62365	0.000428686	3.41884	0.00681626	12.5171	0.00853792	1.07127	0.451588
ENSG00000185215	TNFAIP2	yes	up-regulated	2.71682	0.0219337	10.5316	0.000535157	1.98327	0.00880351	0.946486	0.211534	1.07805	0.0011718
ENSG00000185561	TLCD2	yes	down-regulated	0.942019	0.539663	1.78939	0.0370616	1.76636	0.0148613	0.595436	0.0389455	0.793409	0.0229848
ENSG00000185567	AH-K2	yes	down-regulated	0.893869	0.280472	1.46897	0.00431661	1.62079	0.0111799	0.484855	0.0111457	0.739611	0.0257883
ENSG00000187514	PTMA	yes	down-regulated	1.15467	0.00636565	0.68644	0.0236762	0.516492	0.0225361	0.909429	0.0270124	1.04483	0.213232
ENSG00000188229	TUBB4B	yes	down-regulated	1.29934	0.0202135	0.387723	0.0114839	0.317381	0.00203557	0.346668	0.0375175	0.9027	0.401091
ENSG00000188522	FAM83G	yes	up-regulated	1.23142	0.0478061	1.71726	0.0316147	1.32828	0.00111312	1.00971	0.177709	0.851083	0.0353663
ENSG00000196116	TDRD7	yes	up-regulated	1.09684	0.134885	4.42782	0.00453356	1.40615	0.00538614	0.458257	0.0422734	1.42549	0.0141255
ENSG00000196136	SERPI-3	yes	up-regulated	2.65783	0.00860921	1.65495	0.0396102	2.77672	0.00058086	1.57143	0.106696	1.44989	0.00377667
ENSG00000196141	SPATS2L	yes	down-regulated	0.879912	0.0276038	1.33259	0.0110146	0.674722	0.00975536	0.394834	0.0109718	0.934415	0.877269
ENSG00000197142	ACSL5	yes	up-regulated	1.27723	0.715293	1.29074	0.00677351	2.68889	0.0185815	0	0.0108902	2.36842	0.0308804
ENSG00000197150	ABCB8	yes	down-regulated	1.16954	0.344683	0.454562	0.0389165	0.642491	0.00872134	0.405453	0.0464849	0.851552	0.0309479
ENSG00000197746	PSAP	yes	down-regulated	0.842222	0.046534	0.771949	0.0202796	1.48819	0.013015	0.247121	0.0156557	0.83662	0.0214635
ENSG00000204516	MICB	yes	down-regulated	1.26923	0.0109361	0.723987	0.0491422	0.587406	0.0284094	0.540106	0.0177241	1.04827	0.224079
ENSG00000204642	HLA-F	yes	up-regulated	1.06203	0.567681	3.2809	0.00720269	1.48955	0.0253803	2.37181	0.00624844	1.57519	0.00765863
ENSG00000213676	ATF6B	yes	down-regulated	1.01989	0.448209	0.621331	0.0117033	0.658296	0.00134846	0.422093	0.0297569	0.789376	0.0109313
ENSG00000213928	IRF9	yes	up-regulated	2.37613	0.00267919	3.4662	0.00420157	2.15967	0.0276428	1.399	0.0465351	4.76745	0.000227888
ENSG00000227507	LTB	yes	up-regulated	2.98521	0.0200443	11.6428	0.0115931	2.4648	0.0070655	315.143	0.00628928	1.09233	0.596394
ENSG00000236753	MKLN1-AS	yes	up-regulated	0.68815	0.00988848	1.42922	0.0263066	2.31277	0.0103274	0.903123	0.969683	1.13793	0.0364303
ENSG00000241158	ADAMTS9	yes	up-regulated	-	0.0274978	43.5	0.0190105	5.75	0.0290428	-	0.0153727	0.76	0.891984
ENSG00000242485	MRPL20	yes	down-regulated	1.20331	0.243259	0.548012	0.0226912	0.641726	0.0133012	0.543183	0.0319545	1.01122	0.00401257
ENSG00000243649	CFB	yes	up-regulated	3.61229	0.00290774	1.97163	0.0266974	3.71867	0.00728175	3.26519	0.0862638	1.74316	0.0485881
ENSG00000244274	DBNDD2	yes	down-regulated	1.34445	0.0425535	0.929187	0.046828	2.48881	0.00601594	0.529577	0.0302677	0.956261	0.560428
ENSG00000246985	SOCS2	yes	up-regulated	0.528986	0.549172	8.38462	0.0355402	2.13246	0.0231206	1.51579	0.0439059	0.755764	0.0116319
ENSG00000255774	AP000439.2	yes	down-regulated	-	0.340441	3.66038	0.0371105	0.138146	0.008856	0.133178	0.0194572	0.639125	0.0245123
ENSG00000258890	CEP95	yes	up-regulated	0.862069	0.0186302	1.21684	0.520241	1.67195	0.0259243	1.76863	0.0294726	1.18898	0.0355553
ENSG00000260804	LINC01963	yes	down-regulated	0.770102	0.0313528	0.410573	0.00321297	0.696924	0.0435898	0.595029	0.0833468	0.819704	0.0142761
ENSG00000265354	TIMM23	yes	down-regulated	1.00258	0.678551	0.751458	0.0145594	0.753868	0.0460853	0.478217	8.12914e-05	1.04566	0.0339446
ENSG00000265763	ZNF488	yes	down-regulated	0.452308	0.00635697	0.233377	0.0116505	0.445755	0.0244338	0.223654	0.038091	0.837822	0.130264
ENSG00000273038	AL365203.2	-	down-regulated	1.16567	0.0402658	0.634003	0.0442993	0.643278	0.111221	0.56291	0.00881439	0.865942	0.0273704
ENSG00000275410	HNF1B	yes	down-regulated	-	0.0288597	1.11634	0.0195449	0.78749	0.0168069	0.552015	0.00640516	0.973634	0.995879
ENSG00000277791	PSMB3	yes	down-regulated	1.14715	0.00478143	0.48834	0.0401862	0.561234	0.00203134	0.391411	0.17781	0.893937	0.00365491

## Sheet: TableS2
Table S2. TFs that significantly associated with viral genes
Source	TF	LogP E	LogP M	LogP N	LogP ORF1ab	LogP ORF3a	LogP ORF7a	LogP ORF8	LogP S	Enrichment score	Number of backgroud gene list	Number of SR genes	SR gene
TRRUST	RELA	-20	-15	-18	0	-18	0	0	-20	16	28133	23	AREG, BCL2A1, CXCL1, CXCL2, HLA-F, ICAM1, IL1A, CXCL8, CXCL10, LCN2, NFKBIA, SERPINE1, PTGS2, CCL20, CXCL5, THBD, TNFAIP3, RIPK2, IER3, SOCS3, EBI3, IL23A, TRIB3
TRRUST	NFKB1	-20	-15	-18	0	-18	0	0	-20	16	28133	23	AREG, B2M, BCL2A1, CXCL1, CXCL2, HLA-F, ICAM1, IL1A, CXCL8, CXCL10, LCN2, NFKBIA, SERPINE1, PTGS2, CCL20, CXCL5, THBD, TNFAIP3, RIPK2, IER3, SOCS3, EBI3, IL23A
TRRUST	STAT3	-5.1	-5.1	-5.2	0	-5.9	0	0	-5	10	28133	8	AREG, CFB, ICAM1, CCN1, CXCL8, PTGS2, SAA2, SOCS3
TRRUST	CEBPD	-7.7	-6.5	-5.8	0	-7.5	0	0	-7.6	57	28133	5	C3, CXCL1, PTGS2, CCL20, IL23A
TRRUST	SP1	-5.5	-6.5	-3.4	0	-4.3	0	0	-5.3	7.2	28133	11	B4GALT1, CXCL1, ICAM1, MICB, SERPINE1, POLE2, PTGS2, CXCL5, SOD2, TK1, RIPK2
TRRUST	HDAC1	-5.8	-5.4	-4.6	0	-5.6	0	0	-5.7	17	28133	6	AREG, BCL2A1, ICAM1, CXCL8, MICB, PTGS2
TRRUST	STAT1	-5.4	-3.8	-4.3	0	-5.2	0	0	-5.3	14	28133	6	ICAM1, CXCL10, LCN2, PTGS2, STAT2, SOCS3
TRRUST	REL	-5.3	-4.2	-5.4	0	-5.2	0	0	-5.2	36	28133	4	BCL2A1, ICAM1, TNFAIP3, IER3
TRRUST	PPARA	-3.1	-5.2	0	0	-3	0	0	-4.4	33	28133	4	SERPINE1, PTGS2, SOD2, TUBA1B
TRRUST	JUN	-5	-3.8	-3.1	0	-3.8	0	0	-4.9	9.4	28133	7	AREG, IL1A, CXCL8, PTGS2, FOSL1, RIPK2, IL23A
TRRUST	PPARG	-2.3	-4.1	0	0	0	0	0	-2.3	18	28133	4	ICAM1, SERPINE1, PTGS2, SAT1
TRRUST	NFKBIA	-4	0	-4	0	-3.9	0	0	-3.9	33	28133	3	ICAM1, CXCL8, EBI3
TRRUST	BRCA1	-3.9	-3.2	-2.7	0	-3.7	0	0	-3.8	16	28133	4	AREG, CXCL1, STAT2, IRF9
TRRUST	FOS	-3.8	-3.1	0	0	-2.5	0	0	-3.7	15	28133	4	IL1A, CXCL8, PTGS2, RIPK2
TRRUST	PARP1	-3.7	0	0	0	0	0	0	-3.7	26	28133	3	CXCL1, SERPINE1, THBD
TRRUST	CREBBP	-3.7	0	0	0	0	0	0	-3.6	25	28133	3	PSMC5, PTGS2, RIPK2
TRRUST	USF1	-3.4	-2.8	0	0	0	0	0	-3.3	12	28133	4	B2M, SERPINE1, PTGS2, TDRD7
TRRUST	E2F1	-3.4	-2.1	0	0	0	0	0	-3.3	8.1	28133	5	AREG, SERPINE1, ULK1, BBC3, IL23A
TRRUST	ATF4	-3.3	0	0	0	-3.2	0	0	-3.3	20	28133	3	CXCL8, PTGS2, TRIB3
TRRUST	CEBPB	0	-3	0	0	-2.4	0	0	0	16	28133	3	CXCL8, PTGS2, SAA2
TRRUST	EGR1	-3	-2.5	-2.1	0	-2.9	0	0	-3	9.2	28133	4	AREG, CXCL8, LTB, PTGS2
TRRUST	POU2F1	0	0	0	0	-3	0	0	0	15	28133	3	AREG, SDC4, TK1
TRRUST	CEBPA	0	0	-2.7	0	-2.6	0	0	0	12	28133	3	ICAM1, SAA2, SOCS3
TRRUST	USF2	-2.7	0	0	0	0	0	0	-2.6	12	28133	3	B2M, PTGS2, TDRD7
TRRUST	ESR1	-2.2	-2.7	0	0	0	0	0	-2.1	12	28133	3	MICB, SERPINE1, PTMA
TRRUST	EP300	-2.6	0	0	0	-2.5	0	0	-2.5	11	28133	3	CXCL8, PTGS2, THBD
TRRUST	SPI1	-2.5	0	-2.5	0	-2.4	0	0	-2.5	11	28133	3	CD68, CTSS, PEBP1
TRRUST	MYC	0	-2.4	0	0	0	0	0	0	9.4	28133	3	ASS1, HLA-F, UBE2C

## Sheet: TableS3
Table S3. The co-expression relationships between ncRNAs and SR genes in COVID-19.
SR gene	ncRNA	ncRNA type	Rho	Pr	Pe
BHLHE40	hsa_circ_0084794	circRNA	0.942857	0.00480466	0
CLDND1	hsa_circ_0084794	circRNA	0.942857	0.00480466	0
CTPS1	hsa_circ_0084794	circRNA	0.942857	0.00480466	0
CXCL10	hsa_circ_0084794	circRNA	0.942857	0.00480466	0
IL23A	hsa_circ_0084794	circRNA	0.942857	0.00480466	0
LRP8	hsa_circ_0084794	circRNA	1	0	0
MICB	hsa_circ_0084794	circRNA	0.942857	0.00480466	0
RSPH1	hsa_circ_0084794	circRNA	0.942857	0.00480466	0
SYTL2	hsa_circ_0084794	circRNA	0.942857	0.00480466	0
TIMM23	hsa_circ_0084794	circRNA	0.942857	0.00480466	0
CCL20	hsa_circ_0080192	circRNA	0.942857	0.00480466	0
KCTD20	hsa_circ_0080192	circRNA	0.942857	0.00480466	0
SLC1A4	hsa_circ_0080192	circRNA	0.942857	0.00480466	0
TNFAIP3	hsa_circ_0080192	circRNA	0.942857	0.00480466	0
AREG	hsa_circ_0077812	circRNA	1	0	0
BHLHE40	hsa_circ_0077812	circRNA	0.942857	0.00480466	0
C1R	hsa_circ_0077812	circRNA	0.942857	0.00480466	0
CLDND1	hsa_circ_0077812	circRNA	0.942857	0.00480466	0
CTPS1	hsa_circ_0077812	circRNA	0.942857	0.00480466	0
DUSP16	hsa_circ_0077812	circRNA	0.942857	0.00480466	0
IL23A	hsa_circ_0077812	circRNA	0.942857	0.00480466	0
MRPL20	hsa_circ_0077812	circRNA	0.942857	0.00480466	0
RRS1	hsa_circ_0077812	circRNA	1	0	0
RSPH1	hsa_circ_0077812	circRNA	0.942857	0.00480466	0
SYTL2	hsa_circ_0077812	circRNA	0.942857	0.00480466	0
TIMM23	hsa_circ_0077812	circRNA	0.942857	0.00480466	0
TUBGCP2	hsa_circ_0077812	circRNA	0.942857	0.00480466	0
ZFP36L2	hsa_circ_0077812	circRNA	0.942857	0.00480466	0
B4GALT1	hsa_circ_0077236	circRNA	0.942857	0.00480466	0
C6orf62	hsa_circ_0077236	circRNA	0.942857	0.00480466	0
IFIH1	hsa_circ_0077236	circRNA	0.942857	0.00480466	0
IRAK2	hsa_circ_0077236	circRNA	1	0	0
GPT2	hsa_circ_0072310	circRNA	0.942857	0.00480466	0
DTX3L	hsa_circ_0072125	circRNA	0.942857	0.00480466	0
TRIB3	hsa_circ_0071321	circRNA	0.942857	0.00480466	0
CXCL10	hsa_circ_0070286	circRNA	0.942857	0.00480466	0
MICB	hsa_circ_0070286	circRNA	0.942857	0.00480466	0
CCL20	hsa_circ_0063307	circRNA	0.942857	0.00480466	0
KCTD20	hsa_circ_0063307	circRNA	0.942857	0.00480466	0
SLC1A4	hsa_circ_0063307	circRNA	0.942857	0.00480466	0
TNFAIP3	hsa_circ_0063307	circRNA	0.942857	0.00480466	0
AP2M1	hsa_circ_0060932	circRNA	0.942857	0.00480466	0
GPT2	hsa_circ_0060932	circRNA	0.942857	0.00480466	0
SF3B5	hsa_circ_0058103	circRNA	0.942857	0.00480466	0
C15orf48	hsa_circ_0042374	circRNA	0.942857	0.00480466	0
DUSP16	hsa_circ_0042374	circRNA	0.942857	0.00480466	0
IER3	hsa_circ_0042374	circRNA	0.942857	0.00480466	0
KCTD20	hsa_circ_0042374	circRNA	1	0	0
TNFAIP3	hsa_circ_0042374	circRNA	1	0	0
TUBGCP2	hsa_circ_0042374	circRNA	0.942857	0.00480466	0
ZFP36L2	hsa_circ_0042374	circRNA	0.942857	0.00480466	0
APMAP	hsa_circ_0033160	circRNA	0.942857	0.00480466	0
AREG	hsa_circ_0033160	circRNA	0.942857	0.00480466	0
CSF3	hsa_circ_0033160	circRNA	0.942857	0.00480466	0
DUSP16	hsa_circ_0033160	circRNA	1	0	0
KCTD20	hsa_circ_0033160	circRNA	0.942857	0.00480466	0
MAD2L1	hsa_circ_0033160	circRNA	0.942857	0.00480466	0
PPP1R15B	hsa_circ_0033160	circRNA	0.942857	0.00480466	0
RRS1	hsa_circ_0033160	circRNA	0.942857	0.00480466	0
SOD2	hsa_circ_0033160	circRNA	0.942857	0.00480466	0
TNFAIP3	hsa_circ_0033160	circRNA	0.942857	0.00480466	0
TUBGCP2	hsa_circ_0033160	circRNA	1	0	0
ZFP36L2	hsa_circ_0033160	circRNA	1	0	0
IFT22	hsa_circ_0030547	circRNA	0.942857	0.00480466	0
BANF1	hsa_circ_0025799	circRNA	0.942857	0.00480466	0
GPT2	hsa_circ_0025799	circRNA	1	0	0
TIMM50	hsa_circ_0025799	circRNA	0.942857	0.00480466	0
NPR1	hsa_circ_0024984	circRNA	0.942857	0.00480466	0
B4GALT1	hsa_circ_0020393	circRNA	0.942857	0.00480466	0
C15orf48	hsa_circ_0018280	circRNA	0.942857	0.00480466	0
CCL20	hsa_circ_0018280	circRNA	1	0	0
IER3	hsa_circ_0018280	circRNA	0.942857	0.00480466	0
C15orf48	hsa_circ_0017005	circRNA	0.942857	0.00480466	0
ICAM1	hsa_circ_0017005	circRNA	1	0	0
IER3	hsa_circ_0017005	circRNA	0.942857	0.00480466	0
B4GALT1	hsa_circ_0011936	circRNA	0.942857	0.00480466	0
C6orf62	hsa_circ_0010514	circRNA	1	0	0
CSF3	hsa_circ_0010514	circRNA	0.942857	0.00480466	0
IRAK2	hsa_circ_0010514	circRNA	0.942857	0.00480466	0
MAD2L1	hsa_circ_0010514	circRNA	0.942857	0.00480466	0
NCOA7	hsa_circ_0010514	circRNA	0.942857	0.00480466	0
C6orf62	hsa_circ_0007852	circRNA	0.942857	0.00480466	0
CSF3	hsa_circ_0007852	circRNA	1	0	0
CTPS1	hsa_circ_0007852	circRNA	0.942857	0.00480466	0
DUSP16	hsa_circ_0007852	circRNA	0.942857	0.00480466	0
MAD2L1	hsa_circ_0007852	circRNA	1	0	0
TUBGCP2	hsa_circ_0007852	circRNA	0.942857	0.00480466	0
ZFP36L2	hsa_circ_0007852	circRNA	0.942857	0.00480466	0
C6orf62	hsa_circ_0006091	circRNA	0.942857	0.00480466	0
CTPS1	hsa_circ_0006091	circRNA	0.942857	0.00480466	0
CXCL10	hsa_circ_0006091	circRNA	0.942857	0.00480466	0
MICB	hsa_circ_0006091	circRNA	0.942857	0.00480466	0
NCOA7	hsa_circ_0006091	circRNA	1	0	0
SLC7A1	hsa_circ_0006091	circRNA	0.942857	0.00480466	0
C6orf62	hsa_circ_0005917	circRNA	1	0	0
CSF3	hsa_circ_0005917	circRNA	0.942857	0.00480466	0
IRAK2	hsa_circ_0005917	circRNA	0.942857	0.00480466	0
MAD2L1	hsa_circ_0005917	circRNA	0.942857	0.00480466	0
NCOA7	hsa_circ_0005917	circRNA	0.942857	0.00480466	0
BHLHE40	hsa_circ_0004540	circRNA	0.942857	0.00480466	0
CLDND1	hsa_circ_0004540	circRNA	0.942857	0.00480466	0
IL23A	hsa_circ_0004540	circRNA	0.942857	0.00480466	0
IL32	hsa_circ_0004540	circRNA	0.942857	0.00480466	0
MAFF	hsa_circ_0004540	circRNA	1	0	0
RSPH1	hsa_circ_0004540	circRNA	0.942857	0.00480466	0
SYTL2	hsa_circ_0004540	circRNA	0.942857	0.00480466	0
TIMM23	hsa_circ_0004540	circRNA	0.942857	0.00480466	0
C6orf62	hsa_circ_0003461	circRNA	0.942857	0.00480466	0
C6orf62	NONHSAT255285.1	lncRNA	0.942857	0.00480466	0
CTPS1	NONHSAT255285.1	lncRNA	0.942857	0.00480466	0
CXCL10	NONHSAT255285.1	lncRNA	0.942857	0.00480466	0
MICB	NONHSAT255285.1	lncRNA	0.942857	0.00480466	0
NCOA7	NONHSAT255285.1	lncRNA	1	0	0
SLC7A1	NONHSAT255285.1	lncRNA	0.942857	0.00480466	0
CXCL10	NONHSAT249881.1	lncRNA	1	0	0
LRP8	NONHSAT249881.1	lncRNA	0.942857	0.00480466	0
MICB	NONHSAT249881.1	lncRNA	1	0	0
NCOA7	NONHSAT249881.1	lncRNA	0.942857	0.00480466	0
NPR1	NONHSAT248449.1	lncRNA	0.942857	0.00480466	0
SF3B5	NONHSAT248449.1	lncRNA	1	0	0
NPR1	NONHSAT247900.1	lncRNA	1	0	0
SF3B5	NONHSAT247900.1	lncRNA	0.942857	0.00480466	0
SF3B5	NONHSAT247365.1	lncRNA	0.942857	0.00480466	0
AREG	NONHSAT246613.1	lncRNA	0.942857	0.00480466	0
EVA1C	NONHSAT246613.1	lncRNA	0.942857	0.00480466	0
KCTD20	NONHSAT246613.1	lncRNA	0.942857	0.00480466	0
RRS1	NONHSAT246613.1	lncRNA	0.942857	0.00480466	0
SLC1A4	NONHSAT246613.1	lncRNA	0.942857	0.00480466	0
TNFAIP3	NONHSAT246613.1	lncRNA	0.942857	0.00480466	0
CCL20	NONHSAT246097.1	lncRNA	0.942857	0.00480466	0
KCTD20	NONHSAT246097.1	lncRNA	0.942857	0.00480466	0
SLC1A4	NONHSAT246097.1	lncRNA	0.942857	0.00480466	0
TNFAIP3	NONHSAT246097.1	lncRNA	0.942857	0.00480466	0
OBSL1	NONHSAT244325.1	lncRNA	0.942857	0.00480466	0
B4GALT1	NONHSAT244269.1	lncRNA	0.942857	0.00480466	0
CXCL10	NONHSAT244269.1	lncRNA	0.942857	0.00480466	0
MICB	NONHSAT244269.1	lncRNA	0.942857	0.00480466	0
CXCL10	NONHSAT241843.1	lncRNA	1	0	0
LRP8	NONHSAT241843.1	lncRNA	0.942857	0.00480466	0
MICB	NONHSAT241843.1	lncRNA	1	0	0
NCOA7	NONHSAT241843.1	lncRNA	0.942857	0.00480466	0
BHLHE40	NONHSAT240695.1	lncRNA	0.942857	0.00480466	0
CLDND1	NONHSAT240695.1	lncRNA	0.942857	0.00480466	0
IL23A	NONHSAT240695.1	lncRNA	0.942857	0.00480466	0
IL32	NONHSAT240695.1	lncRNA	0.942857	0.00480466	0
MAFF	NONHSAT240695.1	lncRNA	1	0	0
RSPH1	NONHSAT240695.1	lncRNA	0.942857	0.00480466	0
SYTL2	NONHSAT240695.1	lncRNA	0.942857	0.00480466	0
TIMM23	NONHSAT240695.1	lncRNA	0.942857	0.00480466	0
GPT2	NONHSAT238966.1	lncRNA	0.942857	0.00480466	0
GPT2	NONHSAT237985.1	lncRNA	0.942857	0.00480466	0
C15orf48	NONHSAT237730.1	lncRNA	0.942857	0.00480466	0
CCL20	NONHSAT237730.1	lncRNA	1	0	0
IER3	NONHSAT237730.1	lncRNA	0.942857	0.00480466	0
APMAP	NONHSAT237345.1	lncRNA	0.942857	0.00480466	0
AREG	NONHSAT237345.1	lncRNA	0.942857	0.00480466	0
CSF3	NONHSAT237345.1	lncRNA	0.942857	0.00480466	0
DUSP16	NONHSAT237345.1	lncRNA	1	0	0
KCTD20	NONHSAT237345.1	lncRNA	0.942857	0.00480466	0
MAD2L1	NONHSAT237345.1	lncRNA	0.942857	0.00480466	0
PPP1R15B	NONHSAT237345.1	lncRNA	0.942857	0.00480466	0
RRS1	NONHSAT237345.1	lncRNA	0.942857	0.00480466	0
SOD2	NONHSAT237345.1	lncRNA	0.942857	0.00480466	0
TNFAIP3	NONHSAT237345.1	lncRNA	0.942857	0.00480466	0
TUBGCP2	NONHSAT237345.1	lncRNA	1	0	0
ZFP36L2	NONHSAT237345.1	lncRNA	1	0	0
BHLHE40	NONHSAT236350.1	lncRNA	0.942857	0.00480466	0
CLDND1	NONHSAT236350.1	lncRNA	0.942857	0.00480466	0
CTPS1	NONHSAT236350.1	lncRNA	0.942857	0.00480466	0
CXCL10	NONHSAT236350.1	lncRNA	0.942857	0.00480466	0
IL23A	NONHSAT236350.1	lncRNA	0.942857	0.00480466	0
LRP8	NONHSAT236350.1	lncRNA	1	0	0
MICB	NONHSAT236350.1	lncRNA	0.942857	0.00480466	0
RSPH1	NONHSAT236350.1	lncRNA	0.942857	0.00480466	0
SYTL2	NONHSAT236350.1	lncRNA	0.942857	0.00480466	0
TIMM23	NONHSAT236350.1	lncRNA	0.942857	0.00480466	0
CCL20	NONHSAT233565.1	lncRNA	0.942857	0.00480466	0
KCTD20	NONHSAT233565.1	lncRNA	0.942857	0.00480466	0
SLC1A4	NONHSAT233565.1	lncRNA	0.942857	0.00480466	0
TNFAIP3	NONHSAT233565.1	lncRNA	0.942857	0.00480466	0
LRP8	NONHSAT230586.1	lncRNA	0.942857	0.00480466	0
MAFF	NONHSAT230586.1	lncRNA	0.942857	0.00480466	0
B4GALT1	NONHSAT230559.1	lncRNA	0.942857	0.00480466	0
C6orf62	NONHSAT230559.1	lncRNA	0.942857	0.00480466	0
IFIH1	NONHSAT230559.1	lncRNA	0.942857	0.00480466	0
IRAK2	NONHSAT230559.1	lncRNA	1	0	0
NPR1	NONHSAT230409.1	lncRNA	0.942857	0.00480466	0
B4GALT1	NONHSAT226625.1	lncRNA	0.942857	0.00480466	0
NPR1	NONHSAT226352.1	lncRNA	0.942857	0.00480466	0
IFT22	NONHSAT224712.1	lncRNA	0.942857	0.00480466	0
CXCL10	NONHSAT224145.1	lncRNA	0.942857	0.00480466	0
MICB	NONHSAT224145.1	lncRNA	0.942857	0.00480466	0
NPR1	NONHSAT223100.1	lncRNA	0.942857	0.00480466	0
SF3B5	NONHSAT223100.1	lncRNA	1	0	0
AREG	NONHSAT222037.1	lncRNA	0.942857	0.00480466	0
CSF3	NONHSAT222037.1	lncRNA	0.942857	0.00480466	0
CTPS1	NONHSAT222037.1	lncRNA	1	0	0
LRP8	NONHSAT222037.1	lncRNA	0.942857	0.00480466	0
MAD2L1	NONHSAT222037.1	lncRNA	0.942857	0.00480466	0
NCOA7	NONHSAT222037.1	lncRNA	0.942857	0.00480466	0
RRS1	NONHSAT222037.1	lncRNA	0.942857	0.00480466	0
CCL20	NONHSAT219384.1	lncRNA	0.942857	0.00480466	0
IRAK2	NONHSAT219384.1	lncRNA	0.942857	0.00480466	0
AREG	NONHSAT218981.1	lncRNA	0.942857	0.00480466	0
BHLHE40	NONHSAT218981.1	lncRNA	1	0	0
CLDND1	NONHSAT218981.1	lncRNA	1	0	0
EVA1C	NONHSAT218981.1	lncRNA	0.942857	0.00480466	0
IL23A	NONHSAT218981.1	lncRNA	1	0	0
LRP8	NONHSAT218981.1	lncRNA	0.942857	0.00480466	0
MAFF	NONHSAT218981.1	lncRNA	0.942857	0.00480466	0
RRS1	NONHSAT218981.1	lncRNA	0.942857	0.00480466	0
RSPH1	NONHSAT218981.1	lncRNA	1	0	0
SYTL2	NONHSAT218981.1	lncRNA	1	0	0
TIMM23	NONHSAT218981.1	lncRNA	1	0	0
IFT22	NONHSAT218631.1	lncRNA	0.942857	0.00480466	0
OBSL1	NONHSAT218631.1	lncRNA	0.942857	0.00480466	0
C15orf48	NONHSAT218201.1	lncRNA	0.942857	0.00480466	0
CCL20	NONHSAT218201.1	lncRNA	1	0	0
IER3	NONHSAT218201.1	lncRNA	0.942857	0.00480466	0
B4GALT1	NONHSAT217911.1	lncRNA	0.942857	0.00480466	0
IFT22	NONHSAT217865.1	lncRNA	0.942857	0.00480466	0
OAS3	NONHSAT217865.1	lncRNA	1	0	0
OBSL1	NONHSAT217865.1	lncRNA	0.942857	0.00480466	0
NPR1	NONHSAT215784.1	lncRNA	0.942857	0.00480466	0
SF3B5	NONHSAT215784.1	lncRNA	1	0	0
NPR1	NONHSAT215188.1	lncRNA	1	0	0
SF3B5	NONHSAT215188.1	lncRNA	0.942857	0.00480466	0
AREG	NONHSAT214860.1	lncRNA	0.942857	0.00480466	0
BHLHE40	NONHSAT214860.1	lncRNA	1	0	0
CLDND1	NONHSAT214860.1	lncRNA	1	0	0
EVA1C	NONHSAT214860.1	lncRNA	0.942857	0.00480466	0
IL23A	NONHSAT214860.1	lncRNA	1	0	0
LRP8	NONHSAT214860.1	lncRNA	0.942857	0.00480466	0
MAFF	NONHSAT214860.1	lncRNA	0.942857	0.00480466	0
RRS1	NONHSAT214860.1	lncRNA	0.942857	0.00480466	0
RSPH1	NONHSAT214860.1	lncRNA	1	0	0
SYTL2	NONHSAT214860.1	lncRNA	1	0	0
TIMM23	NONHSAT214860.1	lncRNA	1	0	0
B4GALT1	NONHSAT214615.1	lncRNA	0.942857	0.00480466	0
C6orf62	NONHSAT214615.1	lncRNA	0.942857	0.00480466	0
IFIH1	NONHSAT214615.1	lncRNA	0.942857	0.00480466	0
IRAK2	NONHSAT214615.1	lncRNA	1	0	0
BHLHE40	NONHSAT213755.1	lncRNA	0.942857	0.00480466	0
CLDND1	NONHSAT213755.1	lncRNA	0.942857	0.00480466	0
CTPS1	NONHSAT213755.1	lncRNA	0.942857	0.00480466	0
CXCL10	NONHSAT213755.1	lncRNA	0.942857	0.00480466	0
IL23A	NONHSAT213755.1	lncRNA	0.942857	0.00480466	0
LRP8	NONHSAT213755.1	lncRNA	1	0	0
MICB	NONHSAT213755.1	lncRNA	0.942857	0.00480466	0
RSPH1	NONHSAT213755.1	lncRNA	0.942857	0.00480466	0
SYTL2	NONHSAT213755.1	lncRNA	0.942857	0.00480466	0
TIMM23	NONHSAT213755.1	lncRNA	0.942857	0.00480466	0
NPR1	NONHSAT210903.1	lncRNA	1	0	0
SF3B5	NONHSAT210903.1	lncRNA	0.942857	0.00480466	0
GPT2	NONHSAT210587.1	lncRNA	0.942857	0.00480466	0
C6orf62	NONHSAT207369.1	lncRNA	0.942857	0.00480466	0
CTPS1	NONHSAT207369.1	lncRNA	0.942857	0.00480466	0
CXCL10	NONHSAT207369.1	lncRNA	0.942857	0.00480466	0
MICB	NONHSAT207369.1	lncRNA	0.942857	0.00480466	0
NCOA7	NONHSAT207369.1	lncRNA	1	0	0
SLC7A1	NONHSAT207369.1	lncRNA	0.942857	0.00480466	0
BHLHE40	NONHSAT205155.1	lncRNA	0.942857	0.00480466	0
CLDND1	NONHSAT205155.1	lncRNA	0.942857	0.00480466	0
EVA1C	NONHSAT205155.1	lncRNA	1	0	0
IL23A	NONHSAT205155.1	lncRNA	0.942857	0.00480466	0
RSPH1	NONHSAT205155.1	lncRNA	0.942857	0.00480466	0
SYTL2	NONHSAT205155.1	lncRNA	0.942857	0.00480466	0
TIMM23	NONHSAT205155.1	lncRNA	0.942857	0.00480466	0
CXCL10	NONHSAT199246.1	lncRNA	0.942857	0.00480466	0
MICB	NONHSAT199246.1	lncRNA	0.942857	0.00480466	0
IFT22	NONHSAT199027.1	lncRNA	1	0	0
OAS3	NONHSAT199027.1	lncRNA	0.942857	0.00480466	0
NPR1	NONHSAT197693.1	lncRNA	0.942857	0.00480466	0
BANF1	NONHSAT196929.1	lncRNA	0.942857	0.00480466	0
GPT2	NONHSAT196929.1	lncRNA	1	0	0
TIMM50	NONHSAT196929.1	lncRNA	0.942857	0.00480466	0
OBSL1	NONHSAT196779.1	lncRNA	0.942857	0.00480466	0
IFT22	NONHSAT196346.1	lncRNA	0.942857	0.00480466	0
C6orf62	NONHSAT194424.1	lncRNA	0.942857	0.00480466	0
B4GALT1	NONHSAT190355.1	lncRNA	0.942857	0.00480466	0
CXCL10	NONHSAT190355.1	lncRNA	0.942857	0.00480466	0
MICB	NONHSAT190355.1	lncRNA	0.942857	0.00480466	0
NPR1	NONHSAT185210.1	lncRNA	0.942857	0.00480466	0
SF3B5	NONHSAT185210.1	lncRNA	1	0	0
B4GALT1	NONHSAT183748.1	lncRNA	0.942857	0.00480466	0
BHLHE40	NONHSAT182240.1	lncRNA	0.942857	0.00480466	0
CLDND1	NONHSAT182240.1	lncRNA	0.942857	0.00480466	0
CTPS1	NONHSAT182240.1	lncRNA	0.942857	0.00480466	0
CXCL10	NONHSAT182240.1	lncRNA	0.942857	0.00480466	0
IL23A	NONHSAT182240.1	lncRNA	0.942857	0.00480466	0
LRP8	NONHSAT182240.1	lncRNA	1	0	0
MICB	NONHSAT182240.1	lncRNA	0.942857	0.00480466	0
RSPH1	NONHSAT182240.1	lncRNA	0.942857	0.00480466	0
SYTL2	NONHSAT182240.1	lncRNA	0.942857	0.00480466	0
TIMM23	NONHSAT182240.1	lncRNA	0.942857	0.00480466	0
C6orf62	NONHSAT182028.1	lncRNA	0.942857	0.00480466	0
CXCL10	NONHSAT181985.1	lncRNA	1	0	0
LRP8	NONHSAT181985.1	lncRNA	0.942857	0.00480466	0
MICB	NONHSAT181985.1	lncRNA	1	0	0
NCOA7	NONHSAT181985.1	lncRNA	0.942857	0.00480466	0
IFT22	NONHSAT181575.1	lncRNA	0.942857	0.00480466	0
OBSL1	NONHSAT181575.1	lncRNA	0.942857	0.00480466	0
SF3B5	NONHSAT180826.1	lncRNA	0.942857	0.00480466	0
CCL20	NONHSAT178513.1	lncRNA	0.942857	0.00480466	0
IRAK2	NONHSAT178513.1	lncRNA	0.942857	0.00480466	0
BHLHE40	NONHSAT174656.1	lncRNA	0.942857	0.00480466	0
CLDND1	NONHSAT174656.1	lncRNA	0.942857	0.00480466	0
IL23A	NONHSAT174656.1	lncRNA	0.942857	0.00480466	0
IL32	NONHSAT174656.1	lncRNA	0.942857	0.00480466	0
MAFF	NONHSAT174656.1	lncRNA	1	0	0
RSPH1	NONHSAT174656.1	lncRNA	0.942857	0.00480466	0
SYTL2	NONHSAT174656.1	lncRNA	0.942857	0.00480466	0
TIMM23	NONHSAT174656.1	lncRNA	0.942857	0.00480466	0
SLC1A4	NONHSAT172611.1	lncRNA	1	0	0
NPR1	NONHSAT172454.1	lncRNA	0.942857	0.00480466	0
SF3B5	NONHSAT172454.1	lncRNA	1	0	0
BHLHE40	NONHSAT171973.1	lncRNA	0.942857	0.00480466	0
CLDND1	NONHSAT171973.1	lncRNA	0.942857	0.00480466	0
EVA1C	NONHSAT171973.1	lncRNA	1	0	0
IL23A	NONHSAT171973.1	lncRNA	0.942857	0.00480466	0
RSPH1	NONHSAT171973.1	lncRNA	0.942857	0.00480466	0
SYTL2	NONHSAT171973.1	lncRNA	0.942857	0.00480466	0
TIMM23	NONHSAT171973.1	lncRNA	0.942857	0.00480466	0
B4GALT1	NONHSAT167954.1	lncRNA	0.942857	0.00480466	0
NPR1	NONHSAT167457.1	lncRNA	0.942857	0.00480466	0
AP2M1	NONHSAT167231.1	lncRNA	0.942857	0.00480466	0
GPT2	NONHSAT167231.1	lncRNA	0.942857	0.00480466	0
APMAP	NONHSAT166735.1	lncRNA	1	0	0
BCL2A1	NONHSAT166735.1	lncRNA	0.942857	0.00480466	0
C15orf48	NONHSAT166735.1	lncRNA	0.942857	0.00480466	0
CXCL2	NONHSAT166735.1	lncRNA	0.942857	0.00480466	0
DUSP16	NONHSAT166735.1	lncRNA	0.942857	0.00480466	0
IER3	NONHSAT166735.1	lncRNA	0.942857	0.00480466	0
PPP1R15B	NONHSAT166735.1	lncRNA	1	0	0
SAT1	NONHSAT166735.1	lncRNA	0.942857	0.00480466	0
SOD2	NONHSAT166735.1	lncRNA	1	0	0
TNFAIP2	NONHSAT166735.1	lncRNA	0.942857	0.00480466	0
TUBGCP2	NONHSAT166735.1	lncRNA	0.942857	0.00480466	0
ZFP36L2	NONHSAT166735.1	lncRNA	0.942857	0.00480466	0
TRIB3	NONHSAT165752.1	lncRNA	0.942857	0.00480466	0
NPR1	NONHSAT164952.1	lncRNA	0.942857	0.00480466	0
SF3B5	NONHSAT164952.1	lncRNA	1	0	0
BHLHE40	NONHSAT163926.1	lncRNA	0.942857	0.00480466	0
CLDND1	NONHSAT163926.1	lncRNA	0.942857	0.00480466	0
EVA1C	NONHSAT163926.1	lncRNA	1	0	0
IL23A	NONHSAT163926.1	lncRNA	0.942857	0.00480466	0
RSPH1	NONHSAT163926.1	lncRNA	0.942857	0.00480466	0
SYTL2	NONHSAT163926.1	lncRNA	0.942857	0.00480466	0
TIMM23	NONHSAT163926.1	lncRNA	0.942857	0.00480466	0
CXCL10	NONHSAT161875.1	lncRNA	0.942857	0.00480466	0
MICB	NONHSAT161875.1	lncRNA	0.942857	0.00480466	0
IFT22	NONHSAT161558.1	lncRNA	0.942857	0.00480466	0
OAS3	NONHSAT161558.1	lncRNA	1	0	0
OBSL1	NONHSAT161558.1	lncRNA	0.942857	0.00480466	0
EVA1C	NONHSAT159935.1	lncRNA	0.942857	0.00480466	0
SLC1A4	NONHSAT159935.1	lncRNA	0.942857	0.00480466	0
BHLHE40	NONHSAT159616.1	lncRNA	0.942857	0.00480466	0
CLDND1	NONHSAT159616.1	lncRNA	0.942857	0.00480466	0
IL23A	NONHSAT159616.1	lncRNA	0.942857	0.00480466	0
IL32	NONHSAT159616.1	lncRNA	0.942857	0.00480466	0
MAFF	NONHSAT159616.1	lncRNA	1	0	0
RSPH1	NONHSAT159616.1	lncRNA	0.942857	0.00480466	0
SYTL2	NONHSAT159616.1	lncRNA	0.942857	0.00480466	0
TIMM23	NONHSAT159616.1	lncRNA	0.942857	0.00480466	0
B4GALT1	NONHSAT158174.1	lncRNA	0.942857	0.00480466	0
C15orf48	NONHSAT158076.1	lncRNA	0.942857	0.00480466	0
ICAM1	NONHSAT158076.1	lncRNA	1	0	0
IER3	NONHSAT158076.1	lncRNA	0.942857	0.00480466	0
NPR1	NONHSAT154253.1	lncRNA	0.942857	0.00480466	0
SF3B5	NONHSAT154253.1	lncRNA	1	0	0
C6orf62	NONHSAT123457.2	lncRNA	1	0	0
CSF3	NONHSAT123457.2	lncRNA	0.942857	0.00480466	0
IRAK2	NONHSAT123457.2	lncRNA	0.942857	0.00480466	0
MAD2L1	NONHSAT123457.2	lncRNA	0.942857	0.00480466	0
NCOA7	NONHSAT123457.2	lncRNA	0.942857	0.00480466	0
CCL20	NONHSAT108047.2	lncRNA	0.942857	0.00480466	0
IRAK2	NONHSAT108047.2	lncRNA	0.942857	0.00480466	0
BHLHE40	NONHSAT107542.2	lncRNA	0.942857	0.00480466	0
CLDND1	NONHSAT107542.2	lncRNA	0.942857	0.00480466	0
EVA1C	NONHSAT107542.2	lncRNA	1	0	0
IL23A	NONHSAT107542.2	lncRNA	0.942857	0.00480466	0
RSPH1	NONHSAT107542.2	lncRNA	0.942857	0.00480466	0
SYTL2	NONHSAT107542.2	lncRNA	0.942857	0.00480466	0
TIMM23	NONHSAT107542.2	lncRNA	0.942857	0.00480466	0
APMAP	NONHSAT101803.2	lncRNA	0.942857	0.00480466	0
BBC3	NONHSAT101803.2	lncRNA	0.942857	0.00480466	0
CSF3	NONHSAT101803.2	lncRNA	0.942857	0.00480466	0
IRAK2	NONHSAT101803.2	lncRNA	0.942857	0.00480466	0
MAD2L1	NONHSAT101803.2	lncRNA	0.942857	0.00480466	0
PPP1R15B	NONHSAT101803.2	lncRNA	0.942857	0.00480466	0
SOD2	NONHSAT101803.2	lncRNA	0.942857	0.00480466	0
IFT22	NONHSAT098855.2	lncRNA	1	0	0
OAS3	NONHSAT098855.2	lncRNA	0.942857	0.00480466	0
CCL20	NONHSAT096264.2	lncRNA	0.942857	0.00480466	0
ICAM1	NONHSAT096264.2	lncRNA	0.942857	0.00480466	0
B4GALT1	NONHSAT093496.2	lncRNA	0.942857	0.00480466	0
C15orf48	NONHSAT059338.2	lncRNA	0.942857	0.00480466	0
DUSP16	NONHSAT059338.2	lncRNA	0.942857	0.00480466	0
IER3	NONHSAT059338.2	lncRNA	0.942857	0.00480466	0
KCTD20	NONHSAT059338.2	lncRNA	1	0	0
TNFAIP3	NONHSAT059338.2	lncRNA	1	0	0
TUBGCP2	NONHSAT059338.2	lncRNA	0.942857	0.00480466	0
ZFP36L2	NONHSAT059338.2	lncRNA	0.942857	0.00480466	0
NCOA7	NONHSAT032706.2	lncRNA	0.942857	0.00480466	0
SLC1A4	NONHSAT032706.2	lncRNA	0.942857	0.00480466	0
OBSL1	lnc-SLC24A4-1:2	lncRNA	0.942857	0.00480466	0
NPR1	lnc-NBPF11-1:1	lncRNA	0.942857	0.00480466	0
SF3B5	lnc-NBPF11-1:1	lncRNA	1	0	0
BANF1	lnc-BCL9L-2:1	lncRNA	0.942857	0.00480466	0
GPT2	lnc-BCL9L-2:1	lncRNA	1	0	0
TIMM50	lnc-BCL9L-2:1	lncRNA	0.942857	0.00480466	0
APMAP	lnc-AMZ2-4:1	lncRNA	0.942857	0.00480466	0
C15orf48	lnc-AMZ2-4:1	lncRNA	1	0	0
CCL20	lnc-AMZ2-4:1	lncRNA	0.942857	0.00480466	0
ICAM1	lnc-AMZ2-4:1	lncRNA	0.942857	0.00480466	0
IER3	lnc-AMZ2-4:1	lncRNA	1	0	0
KCTD20	lnc-AMZ2-4:1	lncRNA	0.942857	0.00480466	0
NFKBIA	lnc-AMZ2-4:1	lncRNA	0.942857	0.00480466	0
PPP1R15B	lnc-AMZ2-4:1	lncRNA	0.942857	0.00480466	0
SOD2	lnc-AMZ2-4:1	lncRNA	0.942857	0.00480466	0
TNFAIP3	lnc-AMZ2-4:1	lncRNA	0.942857	0.00480466	0
B4GALT1	LINC02478:2	lncRNA	0.942857	0.00480466	0
GPT2	ENST00000626206	lncRNA	0.942857	0.00480466	0
C15orf48	ENST00000605640	lncRNA	0.942857	0.00480466	0
CCL20	ENST00000605640	lncRNA	1	0	0
IER3	ENST00000605640	lncRNA	0.942857	0.00480466	0
B4GALT1	ENST00000602199	lncRNA	0.942857	0.00480466	0
CXCL10	ENST00000602199	lncRNA	0.942857	0.00480466	0
MICB	ENST00000602199	lncRNA	0.942857	0.00480466	0
C15orf48	ENST00000567902	lncRNA	0.942857	0.00480466	0
DUSP16	ENST00000567902	lncRNA	0.942857	0.00480466	0
IER3	ENST00000567902	lncRNA	0.942857	0.00480466	0
KCTD20	ENST00000567902	lncRNA	1	0	0
TNFAIP3	ENST00000567902	lncRNA	1	0	0
TUBGCP2	ENST00000567902	lncRNA	0.942857	0.00480466	0
ZFP36L2	ENST00000567902	lncRNA	0.942857	0.00480466	0
IFT22	ENST00000533684	lncRNA	0.942857	0.00480466	0
NPR1	ENST00000532109	lncRNA	0.942857	0.00480466	0
SF3B5	ENST00000532109	lncRNA	1	0	0
APMAP	ENST00000531966	lncRNA	1	0	0
BCL2A1	ENST00000531966	lncRNA	0.942857	0.00480466	0
C15orf48	ENST00000531966	lncRNA	0.942857	0.00480466	0
CXCL2	ENST00000531966	lncRNA	0.942857	0.00480466	0
DUSP16	ENST00000531966	lncRNA	0.942857	0.00480466	0
IER3	ENST00000531966	lncRNA	0.942857	0.00480466	0
PPP1R15B	ENST00000531966	lncRNA	1	0	0
SAT1	ENST00000531966	lncRNA	0.942857	0.00480466	0
SOD2	ENST00000531966	lncRNA	1	0	0
TNFAIP2	ENST00000531966	lncRNA	0.942857	0.00480466	0
TUBGCP2	ENST00000531966	lncRNA	0.942857	0.00480466	0
ZFP36L2	ENST00000531966	lncRNA	0.942857	0.00480466	0
C6orf62	ENST00000519337	lncRNA	0.942857	0.00480466	0
C15orf48	ENST00000435352	lncRNA	0.942857	0.00480466	0
DUSP16	ENST00000435352	lncRNA	0.942857	0.00480466	0
IER3	ENST00000435352	lncRNA	0.942857	0.00480466	0
KCTD20	ENST00000435352	lncRNA	1	0	0
TNFAIP3	ENST00000435352	lncRNA	1	0	0
TUBGCP2	ENST00000435352	lncRNA	0.942857	0.00480466	0
ZFP36L2	ENST00000435352	lncRNA	0.942857	0.00480466	0
SF3B5	ENST00000421261	lncRNA	0.942857	0.00480466	0

## Sheet: TableS4
Table S4. Potential host-targeted antiviral drugs associated with SR genes.
Drug	DrugBank Accession Number	Type	Structure	Summary	SR Gene	Cell proliferation-related	Immune-related	Antiviral Drug
CETUXIMAB	DB00002	Biotech		Cetuximab is an endothelial growth factor receptor binding fragment used to treat colorectal cancer as well as squamous cell carcinoma of the head and neck.	AREG, CXCL8	ü
ALTEPLASE	DB00009	Biotech		Alteplase is a recombinant form of human tissue plasminogen activator used in the emergency treatment of myocardial infarction, ischemic stroke, and pulmonary emboli.	CXCL2, SERPINE1, FOSL1
UROKINASE	DB00013	Biotech		Urokinase is a low molecular weight form of human urokinase used to treat pulmonary embolism and myocardial infarction as well as to clear IV lines.	SERPINE1
RETEPLASE	DB00015	Biotech		Reteplase is a purified form of human tissue plasminogen activator used in the emergency treatment of myocardial infarction, ischemic stroke, and pulmonary emboli.	SERPINE1
ASPARAGINASE	DB00023	Biotech		Asparaginase Escherichia coli is an asparaginase enzyme from E. coli used as part of treatment regimens for acute lymphoblastic leukemias.	SOD2
ANISTREPLASE	DB00029	Biotech		Anistreplase is a form of recombinant human tissue plasminogen activator used in the emergency treatment of myocardial infarction and pulmonary emboli.	SERPINE1
TENECTEPLASE	DB00031	Biotech		Tenecteplase is a modified form of recombinant human tissue plasminogen activator used in the emergency treatment of myocardial infarction and pulmonary emboli.	SERPINE1
RASBURICASE	DB00049	Biotech		Rasburicase is a recombinant form of urate-oxidase enzyme used to treat hyperuricemia following chemotherapy for leukemias and non-Hodgkin's lymphoma.	CYB5R1
CETRORELIX	DB00050	Small Molecule		Cetrorelix is a synthetic peptide antagonist of gonadotropin releasing hormone used to prevent luteinizing hormone surges in women undergoing assisted reproduction therapy.	SERPINE1
VASOPRESSIN	DB00067	Small Molecule		Vasopressin is a peptide hormone used to increase blood pressure in patients with vasodilatory shock who are resistant to fluid and catecholamine therapy.	SERPINE1
CYCLOSPORINE	DB00091	Small Molecule		Cyclosporine is a steroid-sparing immunosuppressant used in organ and bone marrow transplants as well as inflammatory conditions such as ulcerative colitis, rheumatoid arthritis, and atopic dermatitis.	PTGS2, PPP3CA		ü
NATALIZUMAB	DB00108	Biotech		Natalizumab is a monoclonal anti-integrin antibody which binds to the alpha 4 subunit of integrins to prevent migration of immune cells, and is used to treat Crohn's disease or multiple sclerosis.	ICAM1		ü
PALIVIZUMAB	DB00110	Biotech		Palivizumab is a monoclonal anti respiratory syncytial virus F protein antibody used to prevent serious sequelae caused by respiratory syncytial virus infection in pediatric patients.	C1R			ü
DACLIZUMAB	DB00111	Biotech		Daclizumab is a monoclonal anti-CD25 antibody that blocks the interleukin-2 receptor which is used to treat relapsing forms of multiple sclerosis.	C1R		ü
BEVACIZUMAB	DB00112	Biotech		Bevacizumab is a monoclonal anti-vascular endothelial growth factor antibody used in combination with antineoplastic agents for the treatment of many types of cancer.	CXCL8		ü	ü
LYSINE	DB00123	Small Molecule		Lysine is an amino acid commonly found as a component of total parenteral nutrition.	SLC7A1
ARGININE	DB00125	Small Molecule		Arginine is an amino acid commonly found as a component of total parenteral nutrition.	SLC7A1, ASS1		ü
GLUTAMINE	DB00130	Small Molecule		L-Glutamine is an amino acid commonly found as a component in total parenteral nutrition.	CTPS1		ü
RETINOL	DB00162	Small Molecule		Vitamin A is a vitamin important for retinal function that is used clinically to correct vitamin A deficiency.	CXCL8
BORTEZOMIB	DB00188	Small Molecule		Bortezomib is a proteasome inhibitor used to treat multiple myeloma in patients who have not been successfully treated with at least two previous therapies.	PSMC5, PSMC3, PSMB3	ü	ü
CITALOPRAM	DB00215	Small Molecule		Citalopram is a selective serotonin reuptake inhibitor (SSRI) used in the treatment of depression.	SERPINE1
CARPROFEN	DB00821	Small Molecule		Pregabalin is an anticonvulsant drug used to treat neuropathic pain conditions and fibromyalgia, and for the treatment of partial onset seizures in combination with other anticonvulsants.	PTGS2
PREGABALIN	DB00230	Small Molecule		Pregabalin is an anticonvulsant drug used to treat neuropathic pain conditions and fibromyalgia, and for the treatment of partial onset seizures in combination with other anticonvulsants.	CACNG4
AMINOSALICYLATE POTASSIUM	DB00233	Small Molecule		Aminosalicylic acid is an aminosalicylate drug used to induce remission in ulcerative colitis.	PTGS2
AMINOSALICYLATE SODIUM	DB00233	Small Molecule		Aminosalicylic acid is an aminosalicylate drug used to induce remission in ulcerative colitis.	PTGS2
CLADRIBINE	DB00242	Small Molecule		Cladribine is a purine antimetabolite used for the management of relapsing forms of Multiple Sclerosis (MS), used in patients who have not responded to or who were unable to tolerate alternative MS drugs.	POLE2	ü	ü
MESALAMINE	DB00244	Small Molecule		Mesalazine is an aminosalicylate drug used to treat mild to moderate active ulcerative colitis and also to maintain remission once achieved.	PTGS2		ü
PAMIDRONIC ACID	DB00282	Small Molecule		Pamidronic acid is a bisphosphonate used to treat Paget's disease, to treat hypercalcemia of malignancy, and to treat osteolytic bone lesions.	CXCL8	ü
PENCICLOVIR	DB00299	Small Molecule		Penciclovir is a topical nucleoside polymerase inhibitor used in the treatment of recurrent herpes labialis.	TK1			ü
ACETAMINOPHEN	DB00316	Small Molecule		Acetaminophen is an analgesic drug used alone or in combination with opioids for pain management, and as an antipyretic agent.	PTGS2, CXCL8
GEFITINIB	DB00317	Small Molecule		Gefitinib is a tyrosine kinase inhibitor used as first-line therapy to treat non-small cell lung carcinoma (NSCLC) that meets certain genetic mutation criteria.	NFKBIA	ü
NITROPRUSSIDE	DB00325	Small Molecule		Nitroprusside is a direct acting vasodilator used to treat hypertension, to induce controlled hypotension to reduce postoperative bleeding, and to manage acute heart failure.	NPR1
INDOMETHACIN	DB00328	Small Molecule		Indomethacin is a nonsteroidal anti-inflammatory (NSAID) used for symptomatic management of chronic musculoskeletal pain conditions and to induce closure of a hemodynamically significant patent ductus arteriosus in premature infants.	PTGS2			ü
METFORMIN	DB00331	Small Molecule		Metformin is a biguanide drug used in conjunction with diet and exercise for glycemic control in type 2 diabetes mellitus and used off-label for insulin resistance in polycystic ovary syndrome (PCOS).	HNF1B
METFORMIN HYDROCHLORIDE	DB00331	Small Molecule		Metformin is a biguanide drug used in conjunction with diet and exercise for glycemic control in type 2 diabetes mellitus and used off-label for insulin resistance in polycystic ovary syndrome (PCOS).	NDUFB8
OLANZAPINE	DB00334	Small Molecule		Olanzapine is an antipsychotic drug used in the management of schizophrenia, bipolar 1 disorder, and agitation associated with these disorders.	IL1A
ATENOLOL	DB00335	Small Molecule		Atenolol is a synthetic beta-1 selective blocker used in the management of hypertension and chronic angina, and to reduce mortality in known or suspected myocardial infarction in hemodynamically stable patients.	PTGS2
PIMECROLIMUS	DB00337	Small Molecule		Pimecrolimus is a topical calcineurin inhibitor used in the treatment of mild-moderate atopic dermatitis who are not candidates for other types of therapy due to previous lack of response or other reasons.	PPP3CA		ü
OMEPRAZOLE	DB00338	Small Molecule		Omeprazole is a proton pump inhibitor used to treat GERD associated conditions such as heartburn and gastric acid hypersecretion, and to promote healing of tissue damage and ulcers caused by gastric acid and H. pylori infection.	CLCN2, CXCL8
VINORELBINE	DB00361	Small Molecule		Vinorelbine is a vinca alkaloid used in the treatment of metastatic non-small cell lung carcinoma (NSLC) and in conjunction with other drugs in locally advanced NSCLC.	TUBA1B, TUBB2A, TUBB4B	ü
VINORELBINE TARTRATE	DB00361	Small Molecule		Vinorelbine is a vinca alkaloid used in the treatment of metastatic non-small cell lung carcinoma (NSLC) and in conjunction with other drugs in locally advanced NSCLC.	TUBA1B, TUBB2A, TUBB4B	ü
CLOZAPINE	DB00363	Small Molecule		Clozapine is an antipsychotic drug used in treatment resistant schizophrenia and to decrease suicide risk in schizophrenic patients.	C3
CIDOFOVIR	DB00369	Small Molecule		Cidofovir is an antiviral agent used to treat Cytomegalovirus (CMV) retinitis in patients with AIDS.	CXCL8			ü
NIMODIPINE	DB00393	Small Molecule		Nimodipine is a calcium channel blocker used to improve neurological outcomes in patients with subarachnoid hemorrhage due to a ruptured intracranial aneurysm.	SERPINE1
PROGESTERONE	DB00396	Small Molecule		Progesterone is a hormone used for a variety of functions, including contraception, control of abnormal uterine bleeding, maintenance of pregnancy, and prevention of endometrial hyperplasia.	TYMP
ALPRAZOLAM	DB00404	Small Molecule		Alprazolam is a long-acting benzodiazepine with intermediate onset commonly used to treat panic disorders and generalized anxiety in addition to anxiety associated with depression.	CXCL8
METHYLPHENIDATE	DB00422	Small Molecule		Methylphenidate is a stimulant used in the management of Attention Deficit Hyperactivity Disorder (ADHD).	TRIB3
EPIRUBICIN	DB00445	Small Molecule		Epirubicin is an anthracycline topoisomerase II inhibitor used as an adjuvant to treating axillary node metastases in patients who have undergone surgical resection of primary breast cancer.	SERPINE1	ü
LANSOPRAZOLE	DB00448	Small Molecule		Lansoprazole is a proton pump inhibitor used to help gastrointestinal ulcers heal, to treat symptoms of gastroesophageal reflux disease (GERD), to eradicate Helicobacter pylori, and to treat hypersecretory conditions such as Zollinger-Ellison Syndrome.	CXCL8
LEVOTHYROXINE	DB00451	Small Molecule		Levothyroxine is a synthetic T4 hormone used to treat hypothyroidism that can be used along with surgery and radioiodine therapy to manage thyrotropin-dependent well-differentiated thyroid cancer.	SERPINE1, THBD	ü
NABUMETONE	DB00461	Small Molecule		Nabumetone is an NSAID used to treat osteoarthritis and rheumatoid arthritis.	PTGS2		ü
KETOROLAC	DB00465	Small Molecule		Ketorolac is an NSAID used to treat moderate to severe pain, rheumatoid arthritis, osteoarthritis, ankylosing spondylitis, menstrual disorders, and headaches.	PTGS2
KETOROLAC TROMETHAMINE	DB00465	Small Molecule		Ketorolac is an NSAID used to treat moderate to severe pain, rheumatoid arthritis, osteoarthritis, ankylosing spondylitis, menstrual disorders, and headaches.	PTGS2
TENOXICAM	DB00469	Small Molecule		Tenoxicam is an anti inflammatory analgesic used to treat mild to moderate pain as well as the signs and symptoms of rheumatoid arthritis and osteoarthritis.	PTGS2
FLUOXETINE	DB00472	Small Molecule		Fluoxetine is a selective serotonin reuptake inhibitor used to treat major depressive disorder, bulimia, OCD, premenstrual dysphoric disorder, panic disorder, and bipolar I.	SERPINE1
AMIKACIN	DB00479	Small Molecule		Amikacin is an aminoglycoside used to treat infections caused by more resistant strains of Gram negative bacteria and some Gram positive bacteria.	B2M
LENALIDOMIDE	DB00480	Small Molecule		Lenalidomide is a thalidomide derivative used to treat multiple myeloma and anemia in low to intermediate risk myelodysplastic syndrome.	PTGS2		ü	ü
RALOXIFENE	DB00481	Small Molecule		Raloxifene is a selective estrogen receptor modulator that is used to prevent and treat osteoporosis and reduce the risk of invasive breast cancer in high-risk postmenopausal women.	PTGS2		ü
ZIDOVUDINE	DB00495	Small Molecule		Zidovudine is a dideoxynucleoside used in the treatment of HIV infection.	CXCL10, TK1			ü
FLUTAMIDE	DB00499	Small Molecule		Flutamide is an antiandrogen used for locally confined stage B2-C and D-2 metastatic prostate carcinoma.	PEBP1	ü
TOLMETIN	DB00500	Small Molecule		Tolmetin is an NSAID used to treat acute flares of various painful conditions and used for the long term management of osteoarthritis, rheumatoid arthritis, and juvenile arthritis.	PTGS2
TOLMETIN SODIUM	DB00500	Small Molecule		Tolmetin is an NSAID used to treat acute flares of various painful conditions and used for the long term management of osteoarthritis, rheumatoid arthritis, and juvenile arthritis.	PTGS2
RITONAVIR	DB00503	Small Molecule		Ritonavir is an HIV protease inhibitor used in combination with other antivirals in the treatment of HIV infection.	CXCL10			ü
CISPLATIN	DB00515	Small Molecule		Cisplatin is a platinum based chemotherapy agent used to treat various sarcomas, carcinomas, lymphomas, and germ cell tumors.	XRCC5	ü
ALBENDAZOLE	DB00518	Small Molecule		Albendazole is a benzimidazole anthelmintic used to treat parenchymal neurocysticercosis and other helminth infections.	TUBB4B
OXALIPLATIN	DB00526	Small Molecule		Oxaliplatin is a platinum based chemotherapy agent used to treat carcinoma of the colon or rectum or stage III colon cancer.	PTGS2, CXCL10	ü
FOSCARNET	DB00529	Small Molecule		Foscarnet is an antiviral used to treat CMV, HIV, and HSV infections.	CXCL8
CYCLOPHOSPHAMIDE	DB00531	Small Molecule		Cyclophosphamide is a nitrogen mustard used to treat lymphomas, myelomas, leukemia, mycosis fungoides, neuroblastoma, ovarian adenocarcinoma, retinoblastoma, and breast carcinoma.	SOD2
VINCRISTINE	DB00541	Small Molecule		Vincristine is a vinca alkaloid used to treat acute leukemia, malignant lymphoma, Hodgkin's disease, acute erythraemia, and acute panmyelosis.	TUBA1B, TUBB2A, TUBB4B	ü
VINCRISTINE SULFATE	DB00541	Small Molecule		Vincristine is a vinca alkaloid used to treat acute leukemia, malignant lymphoma, Hodgkin's disease, acute erythraemia, and acute panmyelosis.	TUBA1B, TUBB2A, TUBB4B
FLUOROURACIL	DB00544	Small Molecule		Fluorouracil is a pyrimidine analog used to treat basal cell carcinomas, and as an injection in palliative cancer treatment.	TYMP	ü
PIROXICAM	DB00554	Small Molecule		Piroxicam is an NSAID used to treat the symptoms of osteoarthritis and rheumatoid arthritis.	PTGS2
METHOTREXATE	DB00563	Small Molecule		Methotrexate is an antineoplastic agent used the treatment of a wide variety of cancers as well as severe psoriasis, severe rheumatoid arthritis, and juvenile rheumatoid arthritis.	TNFAIP3, SOD2	ü
VINBLASTINE	DB00570	Small Molecule		Vinblastine is a vinca alkaloid used to treat breast cancer, testicular cancer, neuroblastoma, Hodgkin's and non-Hodgkins lymphoma, mycosis fungoides, histiocytosis, and Kaposi's sarcoma.	TUBA1B, TUBB2A, TUBB4B	ü
VINBLASTINE SULFATE	DB00570	Small Molecule		Vinblastine is a vinca alkaloid used to treat breast cancer, testicular cancer, neuroblastoma, Hodgkin's and non-Hodgkins lymphoma, mycosis fungoides, histiocytosis, and Kaposi's sarcoma.	TUBA1B, TUBB2A, TUBB4B	ü
ATROPINE	DB00572	Small Molecule		Atropine is a muscarinic antagonist used to treat poisoning by muscarinic agents, including organophosphates and other drugs.	CXCL10
FENOPROFEN	DB00573	Small Molecule		Fenoprofen is an anti-inflammatory analgesic used to treat mild to moderate pain in addition to the signs and symptoms of rheumatoid arthritis and osteoarthritis.	PTGS2
FENOPROFEN CALCIUM	DB00573	Small Molecule		Fenoprofen is an anti-inflammatory analgesic used to treat mild to moderate pain in addition to the signs and symptoms of rheumatoid arthritis and osteoarthritis.	PTGS2
DICLOFENAC	DB00586	Small Molecule		Diclofenac is an NSAID used to treat the signs and symptoms of osteoarthritis and rheumatoid arthritis.	PTGS2
DICLOFENAC EPOLAMINE	DB00586	Small Molecule		Diclofenac is an NSAID used to treat the signs and symptoms of osteoarthritis and rheumatoid arthritis.	PTGS2
DICLOFENAC POTASSIUM	DB00586	Small Molecule		Diclofenac is an NSAID used to treat the signs and symptoms of osteoarthritis and rheumatoid arthritis.	PTGS2
DICLOFENAC SODIUM	DB00586	Small Molecule		Diclofenac is an NSAID used to treat the signs and symptoms of osteoarthritis and rheumatoid arthritis.	PTGS2
SULINDAC	DB00605	Small Molecule		Sulindac is an NSAID used to treat osteoarthritis, rheumatoid arthritis, ankylosing spondylitis, acute subacromial bursitis or supraspinatus tendinitis, and acute gouty arthritis.	PTGS2
CHLOROQUINE	DB00608	Small Molecule		Chloroquine is an antimalarial drug used to treat susceptible infections with P. vivax, P. malariae, P. ovale, and P. falciparum. It is also used for second line treatment for rheumatoid arthritis.	ASS1
TESTOSTERONE	DB00624	Small Molecule		Testosterone is a hormone used to treat hypogonadism, breast carcinoma in women, or the vasomotor symptoms of menopause.	CXCL10
SIMVASTATIN	DB00641	Small Molecule		Simvastatin is an HMG-CoA reductase inhibitor used to lower lipid levels and reduce the risk of cardiovascular events including myocardial infarction and stroke.	THBD		ü
MEBENDAZOLE	DB00643	Small Molecule		Mebendazole is a benzimidazole anthelmintic used to treat helminth infections.	TUBB4B
VERAPAMIL	DB00661	Small Molecule		Verapamil is a non-dihydropyridine calcium channel blocker used in the treatment of angina, arrhythmia, and hypertension.	CXCL8
TAMOXIFEN	DB00675	Small Molecule		Tamoxifen is a selective estrogen receptor modulator used to treat estrogen receptor positive breast cancer, reduce the risk of invasive breast cancer following surgery, or reduce the risk of breast cancer in high risk women.	CCNA2	ü
WARFARIN	DB00682	Small Molecule		Warfarin is a vitamin K antagonist used to treat venous thromboembolism, pulmonary embolism, thromboembolism with atrial fibrillation, thromboembolism with cardiac valve replacement, and thromboembolic events post myocardial infarction.	THBD
MIDAZOLAM	DB00683	Small Molecule		Midazolam is a short-acting injectable benzodiazepine with rapid onset that is commonly used in seizures, anesthesia and anxiety disorders.	CXCL8
FLURBIPROFEN	DB00712	Small Molecule		Flurbiprofen is an NSAID used to treat the signs and symptoms of osteoarthritis and rheumatoid arthritis.	PTGS2
NITROGLYCERIN	DB00727	Small Molecule		Nitroglycerin is a nitrate vasodilator used to treat or prevent angina, treat hypertension, control heart failure in myocardial infarction, and to induce hypotension intraoperatively.	NPR1
DEFEROXAMINE	DB00746	Small Molecule		Deferoxamine is a chelating agent used to treat iron or aluminum toxicity and some blood transfusion dependent anemias.	CXCL2
ETODOLAC	DB00749	Small Molecule		Etodolac is an NSAID used to treat osteoarthritis and rheumatoid arthritis, as well as acute pain.	PTGS2
TRETINOIN	DB00755	Small Molecule		Tretinoin is a vitamin A derivative used to treat acne vulgaris, certain types of promyelocytic leukemia, and fine wrinkles.	CXCL8		ü
IRINOTECAN	DB00762	Small Molecule		Irinotecan is an antineoplastic enzyme inhibitor used to treat metastatic carcinoma of the colon or rectum.	AREG	ü
METHIMAZOLE	DB00763	Small Molecule		Methimazole is a thionamide antithyroid agent that inhibits the actions of thyroid peroxidase, leading to a reduction in thyroid hormone synthesis and amelioration of hyperthyroidism.	CXCL8
BENZQUINAMIDE	DB00767	Small Molecule		Used to prevent and treat nausea and vomiting associated with anesthesia and surgery, administered intramuscularly or intravenously.	PTGS2
PHENELZINE	DB00780	Small Molecule		Phenelzine is a monoamine oxidase inhibitor used to treat atypical, nonendogenous, or neurotic depression.	GPT2
MEFENAMIC ACID	DB00784	Small Molecule		Mefenamic acid is an NSAID used to treat mild to moderate pain for no more than a week, and primary dysmenorrhea.	PTGS2
NAPROXEN	DB00788	Small Molecule		Naproxen is an NSAID used to treat rheumatoid arthritis, osteoarthritis, ankylosing spondylitis, polyarticular juvenile idiopathic arthritis, tendinitis, bursitis, acute gout, primary dysmenorrhea, and mild to moderate pain.	PTGS2, CXCL8
NAPROXEN SODIUM	DB00788	Small Molecule		Naproxen is an NSAID used to treat rheumatoid arthritis, osteoarthritis, ankylosing spondylitis, polyarticular juvenile idiopathic arthritis, tendinitis, bursitis, acute gout, primary dysmenorrhea, and mild to moderate pain.	PTGS2
SULFASALAZINE	DB00795	Small Molecule		Sulfasalazine is an anti-inflammatory drug used to treat Crohn's disease and rheumatoid arthritis.	TYMP, PTGS2		ü
PENTOXIFYLLINE	DB00806	Small Molecule		Pentoxifylline is a methylxanthine derivative used to treat intermittent claudication caused by chronic occlusive arterial disease of the limbs.	CXCL8		ü
RIBAVIRIN	DB00811	Small Molecule		Ribavirin is a guanosine nucleoside used to treat some forms of Hepatitis C.	CXCL8, MICB			ü
FENTANYL	DB00813	Small Molecule		Fentanyl is an opioid analgesic used in anesthesia, for breakthrough cancer pain, or round the clock pain management.	CXCL8
MELOXICAM	DB00814	Small Molecule		Meloxicam is an NSAID used to treat osteoarthritis in adults, rheumatoid arthritis in adults, and juvenile rheumatoid arthritis in pediatrics.	PTGS2
DACARBAZINE	DB00851	Small Molecule		Dacarbazine is an antineoplastic agent used to treat malignant melanoma and Hodgkin's disease.	CXCL8
DIFLUNISAL	DB00861	Small Molecule		Diflunisal is an NSAID used to treat mild to moderate pain, inflammation, osteoarthritis, and rheumatoid arthritis.	PTGS2
TACROLIMUS	DB00864	Small Molecule		Tacrolimus is a calcineurin inhibitor used to prevent organ transplant rejection and to treat moderate to severe atopic dermatitis.	PPP3CA		ü
MECLOFENAMIC ACID	DB00939	Small Molecule		Meclofenamic acid is an NSAID used to treat mild to moderate pain, primary dysmenorrhea, heavy menstrual blood loss, rheumatoid arthritis, and osteoarthritis.	PTGS2
ASPIRIN	DB00945	Small Molecule		Aspirin is a salicylate used to treat pain, fever, inflammation, migraines, and reducing the risk of major adverse cardiovascular events.	PTGS2, CXCL8
METHYLPREDNISOLONE	DB00959	Small Molecule		Methylprednisolone is a corticosteroid used to treat inflammation or immune reactions across a variety of organ systems, endocrine conditions, and neoplastic diseases.	CXCL10		ü
METHYLDOPA	DB00968	Small Molecule		Methyldopa is a centrally-acting alpha-2 adrenergic agonist used to manage hypertension alone or in combination with hydrochlorothiazide, and to treat hypertensive crises.	C3, C1R, C1S, CFB
DIPYRIDAMOLE	DB00975	Small Molecule		Dipyridamole is a phosphodiesterase inhibitor used to prevent postoperative thromboembolic events.	CXCL8
OXAPROZIN	DB00991	Small Molecule		Oxaprozin is an NSAID used to treat osteoarthritis, rheumatoid arthritis, and juvenile rheumatoid arthritis.	PTGS2
OXAPROZIN POTASSIUM	DB00991	Small Molecule		Oxaprozin is an NSAID used to treat osteoarthritis, rheumatoid arthritis, and juvenile rheumatoid arthritis.	PTGS2
GABAPENTIN	DB00996	Small Molecule		Gabapentin is an anticonvulsant medication used in the management of peripheral neuropathic pains, postherpetic neuralgia, and partial-onset seizures.	CACNG4
HYDROCHLOROTHIAZIDE	DB00999	Small Molecule		Hydrochlorothiazide is a thiazide diuretic used to treat edema associated with a number of conditions, and hypertension.	SERPINE1
KETOPROFEN	DB01009	Small Molecule		Ketoprofen is an NSAID used to treat rheumatoid arthritis, osteoarthritis, ankylosing spondylitis, dysmenorrhea, mild to moderate muscle pain, postoperative pain, and postpartum pain.	PTGS2
BALSALAZIDE	DB01014	Small Molecule		Balsalazide is an aminosalicylate used to treat ulcerative colitis.	PTGS2
BALSALAZIDE DISODIUM	DB01014	Small Molecule		Balsalazide is an aminosalicylate used to treat ulcerative colitis.	PTGS2
STAVUDINE	DB00649	Small Molecule		Stavudine is a dideoxynucleoside used in the treatment of HIV infection.	CXCL10
ISOSORBIDE MONONITRATE	DB01020	Small Molecule		Isosorbide mononitrate is a nitrate used to prevent and treat angina and to treat angina caused by coronary artery disease.	NPR1
THALIDOMIDE	DB01041	Small Molecule		Thalidomide is a medication used to treat newly diagnosed multiple myeloma and erythema nodosum leprosum.	XRCC5, PTGS2
LUBIPROSTONE	DB01046	Small Molecule		Lubiprostone is a prostaglandin derivative used to treat constipation caused by irritable bowel syndrome and opioid-use.	CLCN2
ABACAVIR	DB01048	Small Molecule		Abacavir is an antiviral nucleoside reverse transcriptase inhibitor used in combination with other antiretrovirals for the treatment of HIV.	LTB			ü
IBUPROFEN	DB01050	Small Molecule		Ibuprofen is an NSAID and non-selective COX inhibitor used to treat mild-moderate pain, fever, and inflammation.	PTGS2, CXCL8, THBD
IBUPROFEN LYSINE	DB01050	Small Molecule		Ibuprofen is an NSAID and non-selective COX inhibitor used to treat mild-moderate pain, fever, and inflammation.	PTGS2
ATORVASTATIN	DB01076	Small Molecule		Atorvastatin is an HMG-CoA reductase inhibitor used to lower lipid levels and reduce the risk of cardiovascular disease including myocardial infarction and stroke.	CXCL10		ü
ORLISTAT	DB01083	Small Molecule		Orlistat is a reversible inhibitor of gastrointestinal lipases indicated for weight loss and weight maintenance.	SERPINE1
PRIMAQUINE	DB01087	Small Molecule		Primaquine is an antimalarial indicated to prevent relapse of vivax malaria.	CYB5R1
LEFLUNOMIDE	DB01097	Small Molecule		Leflunomide is a pyrimidine synthesis inhibitor indicated to treat rheumatoid arthritis.	CXCL8	ü	ü
CAPECITABINE	DB01101	Small Molecule		Capecitabine is a nucleoside metabolic inhibitor indicated to treat colon, colorectal and breast cancer.	TYMP, PTGS2, AREG
CILOSTAZOL	DB01166	Small Molecule		Cilostazol is an antiplatelet agent and vasodilator used for the symptomatic relief of intermittent claudication.	THBD
PODOFILOX	DB01179	Small Molecule		Podofilox is a topical agent used for the treatment of external genital warts and perianal warts.	TUBA1B, TUBB2A, TUBB4B	ü
CAPTOPRIL	DB01197	Small Molecule		Captopril is an ACE inhibitor used for the management of essential or renovascular hypertension, congestive heart failure, left ventricular dysfunction following myocardial infarction, and nephropathy.	SERPINE1			ü
CLARITHROMYCIN	DB01211	Small Molecule		Clarithromycin is a macrolide antibiotic used for the treatment of a wide variety of bacterial infections such as acute otitis, pharyngitis, tonsillitis, respiratory tract infections, uncomplicated skin infections, and helicobacter pylori infection.	CXCL8
CEFTRIAXONE	DB01212	Small Molecule		Ceftriaxone is a broad-spectrum cephalosporin antibiotic used for the treatment of bacterial infections in various locations, such as in the respiratory tract, skin, soft tissue, and urinary tract.	CXCL8	ü
PACLITAXEL	DB01229	Small Molecule		Paclitaxel is a taxoid chemotherapeutic agent used as first-line and subsequent therapy for the treatment of advanced carcinoma of the ovary, and other various cancers including breast and lung cancer.	TUBA1B, TUBB2A, TUBB4B, CXCL8, SOD2	ü
METOCLOPRAMIDE	DB01233	Small Molecule		Metoclopramide is an antiemetic agent and dopamine D2 antagonist used in the treatment of gastroesophageal reflux disease, prevention of nausea and vomiting, and to stimulate gastric emptying.	CYB5R1
DEXAMETHASONE	DB01234	Small Molecule		Dexamethasone is a glucocorticoid available in various modes of administration that is used for the treatment of various inflammatory conditions, including bronchial asthma, as well as endocrine and rheumatic disorders.	SERPINE1		ü
BEPRIDIL HYDROCHLORIDE	DB01244	Small Molecule		For the treatment of hypertension, and chronic stable angina (classic effort-associated angina).	CACNG4
DOCETAXEL	DB01248	Small Molecule		Docetaxel is a taxoid antineoplastic agent used in the treatment of various cancers, such as locally advanced or metastatic breast cancer, metastatic prostate cancer, gastric adenocarcinoma, and head and neck cancer.	TUBA1B, TUBB2A, TUBB4B	ü
OLSALAZINE SODIUM	DB01250	Small Molecule		Olsalazine is an anti-inflammatory agent used in the treatment of inflammatory bowel disease and ulcerative colitis.	PTGS2
SUNITINIB	DB01268	Small Molecule		Sunitinib is a receptor tyrosine kinase inhibitor and chemotherapeutic agent used for the treatment of renal cell carcinoma (RCC) and imatinib-resistant gastrointestinal stromal tumor (GIST).	CXCL8	ü
PANITUMUMAB	DB01269	Biotech		Panitumumab is a recombinant humanized monoclonal antibody used to treat EGFR-expressing, metastatic colorectal carcinoma that is refractory to fluoropyrimidine-, oxaliplatin-, and irinotecan- containing chemotherapy regimens.	AREG	ü
BISMUTH SUBSALICYLATE	DB01294	Small Molecule		Bismuth subsalicylate is an antidiarrheal and anti-inflammatory agent used for symptomatic treatment of nausea, indigestion, upset stomach, diarrhea, and other temporary discomforts of the stomach and gastrointestinal tract.	PTGS2
COLCHICINE	DB01394	Small Molecule		Colchicine is an alkaloid used in the symptomatic relief of pain in attacks of gout and to treat the inflammatory symptoms of Familial Mediterranean Fever (FMF).	TUBA1B, TUBB2A, TUBB4B, CXCL8	ü	ü
SALSALATE	DB01399	Small Molecule		Salsalate is a nonsteroidal anti-inflammatory agent used in the symptomatic relief of rheumatoid arthritis, osteoarthritis and related rheumatic disorders.	PTGS2
DANAZOL	DB01406	Small Molecule		Danazol is a synthetic steroid and pituitary gonadotropin inhibitor used in the treatment of endometriosis and symptomatic treatment of severe pain and tenderness associated with benign fibrocystic breasts.	CXCL8
ANTIPYRINE	DB01435	Small Molecule		Antipyrine is an antipyretic agent used for the symptomatic treatment of acute otitis media, most commonly in combination with benzocaine.	PTGS2
DIACETYLMORPHINE	DB01452	Small Molecule		Diamorphine is an opioid analgesic agent used in the relief of severe pain associated with surgical procedures, myocardial infarction or pain in the terminally ill and for the relief of dyspnea in acute pulmonary edema.	SOD2
THYROGLOBULIN	DB01584	Biotech		Thyroglobulin (also known as Tg) is an enzyme thyroid hormone used by the thyroid gland to produce the thyroid hormones thyroxine (T4) and triiodothyronine (T3). The active form of thyroxine, triiodothyronine, is produced both within the thyroid gland and periphery by 5'-deiodinase. Patients with Hashimoto's thyroiditis or Graves' disease, frequently develop antibodies against thyroglobulin. Thyr…	B2M
TIAPROFENIC ACID	DB01600	Small Molecule		Tiaprofenic acid is a nonsteroidal anti-inflammatory (NSAID) used to manage inflammation and analgesia associated with rheumatoid arthritis and osteoarthritis.	PTGS2
HYDROXYCHLOROQUINE	DB01611	Small Molecule		Hydroxychloroquine is an antimalarial medication used to treat uncomplicated cases of malaria and for chemoprophylaxis in specific regions. Also a disease modifying anti-rheumatic drug (DMARD) indicated for treatment of rheumatoid arthritis and lupus erythematosus.	PTGS2, IL1A
ETORICOXIB	DB01628	Small Molecule		Etoricoxib is a selective COX-2 inhibitor used to relieve moderate post-surgical dental pain as a short-term treatment and inflammatory and painful symptoms of various forms of arthritis.	PTGS2
FLUFENAMIC ACID	DB02266	Small Molecule		Flufenamic acid is an analgesic drug used to relieve pain associated with rheumatoid diseases.	PTGS2
VORINOSTAT	DB02546	Small Molecule		Vorinostat is a histone deacetylase (HDAC) inhibitor used for the treatment of cutaneous manifestations in patients with progressive, persistent, or recurrent cutaneous T- cell lymphoma (CTCL) following prior systemic therapies.	TUBA1B, TUBB2A, TUBB4B	ü
NIMESULIDE	DB04743	Small Molecule		Nimesulide is a cyclooxygenase 2 inhibitor used to treat acute pain and primary dysmenorrhea.	PTGS2
IXABEPILONE	DB04845	Small Molecule		Ixabepilone is a microtubule inhibitor administered in combination with capecitabine or alone in the treatment of metastatic or locally advanced breast cancer that has shown inadequate response to taxanes and anthracyclines.	TUBA1B, TUBB2A, TUBB4B	ü
NESIRITIDE	DB04899	Biotech		Nesiritide is a recombinant natriuretic peptide used for the treatment of patients with acutely decompensated congestive heart failure who have dyspnea at rest or with minimal activity.	NPR1
DEFIBROTIDE	DB04932	Biotech		Defibrotide is a mixture of single-stranded oligonucleotides used in the treatment of severe hepatic veno-occlusive disease with renal or pulmonary dysfunction following hematopoietic stem-cell transplantation.	SERPINE1
FIBRINOLYSIN, HUMAN	DB05254	Biotech		Fibrinolysin assists with the healing of minor burns, superficial wounds, ulcers, surgical wounds, and superficial hematomas.	SERPINE1
USTEKINUMAB	DB05679	Biotech		Ustekinumab is a targeted antibody therapy used to manage inflammatory conditions such as plaque psoriasis, psoriatic arthritis, Crohn's Disease, and ulcerative colitis.	IL23A, TNFAIP3		ü
TRASTUZUMAB EMTANSINE	DB05773	Biotech		Trastuzumab emtansine is an antineoplastic agent and antibody-drug conjugate used to treat HER2-overexpressing breast cancer.	TUBA1B, TUBB2A, TUBB4B	ü
RILONACEPT	DB06372	Biotech		Rilonacept is an IL-1 inhibitor used to treat cryopyrin-associated periodic syndrome, a rare hereditary inflammatory disorder.	IL1A		ü
LORNOXICAM	DB06725	Small Molecule		Lornoxicam is an NSAID indicated in the treatment of mild to moderate pain, as well as rheumatoid arthritis and osteoarthritis.	PTGS2
ACECLOFENAC	DB06736	Small Molecule		Aceclofenac is indicated for the relief of pain and inflammation in osteoarthritis, rheumatoid arthritis and ankylosing spondylitis.	PTGS2
CABAZITAXEL	DB06772	Small Molecule		Cabazitaxel is an antineoplastic agent used for the treatment of hormone-refractory metastatic prostate cancer previously treated with a docetaxel-containing treatment regimen.	TUBA1B, TUBB2A, TUBB4B	ü
NEPAFENAC	DB06802	Small Molecule		Nepafenac is an ophthalmic NSAID used for the symptomatic treatment of pain and inflammation associated with cataract surgery.	PTGS2
PHENYLBUTANOIC ACID	DB06819	Small Molecule		Phenylbutyric acid is an agent indicated for the adjunctive therapy for the management of chronic urea cycle disorders due to deficiencies in specific enzymes, including the neonatal-onset deficiency and late-onset disease with a history of hyperammonemic encephalopathy.	XRCC5
PARECOXIB	DB08439	Small Molecule		Parecoxib is a selective COX-2 inhibitor and NSAID used for the short-term management of perioperative pain.	PTGS2
HYALURONATE SODIUM	DB08818	Small Molecule		Hyaluronic acid is a glycosaminoglycan used for the relief of joint pain, wound healing, ophthalmologic treatment, cosmetic treatment, and various other applications.	ICAM1	ü
CRIZOTINIB	DB08865	Small Molecule		Crizotinib is a receptor tyrosine kinase inhibitor used to treat metastatic non-small cell lung cancer (NSCLC) where the tumors have been confirmed to be anaplastic lymphoma kinase (ALK), or ROS1-positive.	AREG	ü
BRENTUXIMAB VEDOTIN	DB08870	Biotech		Brentuximab vedotin is a CD30-directed antibody-drug conjugate used to treat various types of lymphoma.	TUBA1B, TUBB2A, TUBB4B	ü
ERIBULIN MESYLATE	DB08871	Small Molecule		Eribulin is a microtubule inhibitor used to treat metastatic breast cancer and metastatic or unresectable liposarcoma.	TUBA1B, TUBB2A, TUBB4B	ü
GABAPENTIN ENACARBIL	DB08872	Small Molecule		Gabapentin enacarbil is a gabapentin prodrug used to treat Restless Legs Syndrome (RLS) and postherpetic neuralgia (PHN).	CACNG4
CARFILZOMIB	DB08889	Small Molecule		Carfilzomib is a proteasome inhibitor used either alone or in conjunction with a chemotherapy regimen to treat patients with relapsed or refractory multiple myeloma.	PSMC5, PSMC3, PSMB3	ü
PONATINIB	DB08901	Small Molecule		Ponatinib is a kinase inhibitor used to treat patients with various types of chronic myeloid leukemia (CML).	RIPK2
POMALIDOMIDE	DB08910	Small Molecule		Pomalidomide is a thalidomide analogue used in combination with dexamethasone to treat patients with multiple myeloma.	PTGS2		ü
FENBUFEN	DB08981	Small Molecule		Fenbufen is a non-steroidal anti-inflammatory drug used primarily to treat inflammation in osteoarthritis, ankylosing spondylitis, and tendinitis. It can also be used to relieve backaches, sprains, and fractures.	PTGS2
PEMBROLIZUMAB	DB09037	Biotech		Pembrolizumab is a PD-1 blocking antibody used to treat various types of cancer, including metastatic melanoma, non small-cell lung cancer, cervical cancer, head and neck cancer, and Hodgkin's lymphoma.	B2M
CANNABIDIOL	DB09061	Small Molecule		Cannabidiol is an active cannabinoid used as an adjunctive treatment for the management of seizures associated with Lennox-Gastaut syndrome or Dravet syndrome and symptomatic relief of moderate to severe neuropathic pain or other painful conditions, like cancer.	PTGS2		ü
DIFLUCORTOLONE	DB09095	Small Molecule		Difluocortolone is a topical corticosteroid used for the symptomatic treatment of inflammatory skin disorders like eczema, seborrheic eczema, lichen planus and psoriasis.	ANXA3		ü
DEXIBUPROFEN	DB09213	Small Molecule		Dexibuprofen is a pharmacologically active enantiomer of racemic ibuprofen (NSAID) used to treat pain and inflammation.	PTGS2, THBD
DEXKETOPROFEN	DB09214	Small Molecule		Dexketoprofen is an NSAID that is the R(-)-enantiomer of racemic ketoprofen with analgesic and anti-inflammatory properties used for the treatment of mild to moderate pain.	PTGS2
TOLFENAMIC ACID	DB09216	Small Molecule		In the information for tolfenamic acid, it is stated that this drug, being an NSAID, is effective in treating the pain associated with the acute attack of migraines in adults.	PTGS2		ü
TIPIRACIL	DB09343	Small Molecule		Tipiracil is a thymidine phosphorylase inhibitor used as an adjunct treatment of adult patients with certain types of gastric or colorectal malignancies.	TYMP
TIPIRACIL HYDROCHLORIDE	DB09343	Small Molecule		Tipiracil is a thymidine phosphorylase inhibitor used as an adjunct treatment of adult patients with certain types of gastric or colorectal malignancies.	TYMP
TALC	DB09511	Small Molecule		Talc is a mineral used to prevent recurrence of malignant pleural effusions in symptomatic patients during thoracoscopy or open thoracotomy.	CXCL8
HYDROQUINONE	DB09526	Small Molecule		Hydroquinone is a topical brightening agent used for the treatment of skin disorders associated with hyperpigmentation including melasma, post-inflammatory hyperpigmentation, sunspots, and freckles.	CXCL8
IXAZOMIB	DB09570	Small Molecule		Ixazomib is a monoclonal antibody used with other medications to treat multiple myeloma in patients who have received one other therapy already.	PSMC5	ü
IXAZOMIB CITRATE	DB09570	Small Molecule		Ixazomib is a monoclonal antibody used with other medications to treat multiple myeloma in patients who have received one other therapy already.	PSMC5, PSMC3, PSMB3	ü
LIFITEGRAST	DB11611	Small Molecule		Lifitegrast is a medication used to treat dry eye disease.	ICAM1		ü
VINFLUNINE	DB11641	Small Molecule		Vinflunine is a vinca alkaloid used to treat advanced or metastatic transitional cell carcinoma of the urothelial tract after a platinum containing treatment has failed.	TUBA1B, TUBB2A, TUBB4B	ü
GUSELKUMAB	DB11834	Biotech		Guselkumab is a monoclonal antibody used to treat moderate to severe plaque psoriasis.	IL23A		ü
FOSTAMATINIB	DB12010	Small Molecule		Fostamatinib is a spleen tyrosine kinase inhibitor used to treat chronic immune thrombocytopenia after attempting one other treatment.	RIPK2, CTSS, ULK1
BUFEXAMAC	DB13346	Small Molecule		Bufexamac is an NSAID used to treat skin conditions like atopic eczema and inflammatory dermatoses.	PTGS2
ACEMETACIN	DB13783	Small Molecule		Acemetacin is a NSAID indicated in the treatment of pain and inflammation.	PTGS2
TILDRAKIZUMAB	DB14004	Biotech		Tildrakizumab is an interleukin-23 antagonist used to treat moderate to severe plaque psoriasis.	IL23A		ü
ZINC CHLORIDE	DB14533	Small Molecule		Zinc chloride is a medication used to treat zinc deficiencies and associated symptoms and also in total parenteral nutrition.	C3, C1R, C1S	ü	ü
RISANKIZUMAB	DB14762	Biotech		Risankizumab is an interleukin-23 antagonist used to treat moderate to severe plaque psoriasis.	IL23A		ü
